# Supplementary material for: Transcriptome Analyses Reveal IL6/Stat3 Signaling Involvement in Radial Glia Proliferation After Stab Wound Injury in the Adult Zebrafish Optic Tectum
Source: Front Cell Dev Biol. 2021 Apr 30;9:668408. doi: 10.3389/fcell.2021.668408 (PMC8119998; doi:10.3389/fcell.2021.668408)
Supplement: Supplementary file 1 [file Table_1.XLSX]

## Sheet: DEGs_UP_6hpi-uninjured
Gene ID	Gene name	log2FoldChange	padj
ENSDARG00000090873	ccl34a.4	7.62086	4.47777e-11
ENSDARG00000026417	ccr12b.2	6.9293	9.14914e-07
ENSDARG00000104795	cxcl8a	6.91417	6.65233e-05
ENSDARG00000102299	cxcl8b.1	6.8336	2.45926e-26
ENSDARG00000100520	si:dkey-25o1.7	6.47376	2.68541e-08
ENSDARG00000103716	si:busm1-194e12.11	6.1786	0.00741586
ENSDARG00000104801	tubb6	6.0664	2.09087e-06
ENSDARG00000087909	il4	6.05011	0.000162718
ENSDARG00000094983	ccl34a.3	6.04991	0.000228779
ENSDARG00000094154	hist2h3c	5.91105	0.00252363
ENSDARG00000097901	si:ch73-90p23.1	5.90929	2.6451e-05
ENSDARG00000052958	nppb	5.81752	0.000638461
ENSDARG00000069390	itga2.1	5.77282	0.000543614
ENSDARG00000096906	si:dkey-7i4.24	5.75053	0.000586984
ENSDARG00000077308	gpr84	5.70301	2.99593e-08
ENSDARG00000086838	itga2.3	5.63382	4.39633e-13
ENSDARG00000098461	si:dkey-11f4.14	5.60701	0.00115985
ENSDARG00000075833	lyve1a	5.5865	2.83387e-06
ENSDARG00000102318	il6	5.56345	0.00110188
ENSDARG00000099599	pigrl2.3	5.5495	0.000760202
ENSDARG00000102175	hamp	5.53723	1.188e-10
ENSDARG00000078547	si:ch211-264f5.2	5.33157	9.57042e-08
ENSDARG00000008969	fgb	5.30765	0.00083568
ENSDARG00000093098	ccl34b.8	5.22357	3.06548e-10
ENSDARG00000058557	il11b	5.13621	2.71586e-08
ENSDARG00000097909	si:dkey-195m11.11	5.13458	5.81416e-06
ENSDARG00000102211	csf3a	5.03542	8.4955e-10
ENSDARG00000093124	scpp8	4.914	0.00100917
ENSDARG00000056166	jac2	4.89952	0.00020482
ENSDARG00000027529	hmox1a	4.82313	1.36278e-51
ENSDARG00000012395	mmp13a	4.69793	1.67983e-15
ENSDARG00000058206	si:ch211-153b23.5	4.66985	2.08881e-10
ENSDARG00000089216	zmp:0000001268	4.64165	0.00576623
ENSDARG00000059410	ccr12b.1	4.53831	0.0013755
ENSDARG00000077975	si:ch73-343l4.8	4.4488	0.00472538
ENSDARG00000099411	zgc:158343	4.44056	4.07481e-21
ENSDARG00000052088	si:ch73-54b5.2	4.41622	0.0165706
ENSDARG00000102776	cxcl19	4.39524	0.0207931
ENSDARG00000045517	itih5	4.38895	0.0139407
ENSDARG00000103336	si:dkey-77g12.4	4.34117	0.0420667
ENSDARG00000075045	cxcl18b	4.31721	2.47043e-28
ENSDARG00000069027	admb	4.29727	7.49699e-05
ENSDARG00000039863	lifrb	4.29036	1.89395e-34
ENSDARG00000016999	lin28a	4.28983	0.0149471
ENSDARG00000105096	si:ch1073-67j19.1	4.27778	3.23917e-07
ENSDARG00000045999	saa	4.20767	0.00697122
ENSDARG00000078068	abcg4b	4.14362	4.10859e-06
ENSDARG00000014059	cldn5b	4.12544	2.74739e-38
ENSDARG00000055365	si:dkey-25e12.3	4.07348	8.55565e-29
ENSDARG00000092362	hsp70.2	3.97666	5.20257e-07
ENSDARG00000020741	fga	3.97402	0.0302342
ENSDARG00000076106	ftr43	3.95893	6.42408e-13
ENSDARG00000091234	si:ch73-335l21.4	3.86493	1.6991e-20
ENSDARG00000037859	il11a	3.83913	3.68307e-14
ENSDARG00000058579	si:ch211-274f20.2	3.83901	0.0324108
ENSDARG00000007769	sult5a1	3.80607	0.000402008
ENSDARG00000058042	kitlgb	3.79731	0.0342661
ENSDARG00000074851	s1pr4	3.78973	3.23784e-05
ENSDARG00000078205	ccl34b.9	3.77655	0.0438198
ENSDARG00000076140	clcf1	3.76122	0.00269961
ENSDARG00000100899	si:ch211-241b2.5	3.66272	1.06588e-09
ENSDARG00000037495	rtn4rl2b	3.65703	3.27489e-05
ENSDARG00000053836	si:ch211-284o19.8	3.62635	5.02458e-06
ENSDARG00000068219	b3gnt2l	3.60539	0.00204595
ENSDARG00000010572	slc25a25a	3.59046	1.73873e-42
ENSDARG00000037738	fbxl3l	3.59032	1.22035e-05
ENSDARG00000007823	atf3	3.58392	2.03792e-14
ENSDARG00000101482	hk2	3.58376	1.25516e-19
ENSDARG00000018611	lbx1b	3.51762	0.0021159
ENSDARG00000099148	bzw1b	3.51585	4.17569e-27
ENSDARG00000060094	ptgis	3.50922	1.88317e-09
ENSDARG00000026611	socs3b	3.50392	3.49538e-39
ENSDARG00000017780	rorcb	3.47181	3.87071e-06
ENSDARG00000094965	nfil3-5	3.46899	9.15569e-07
ENSDARG00000068130	spaca9	3.44099	0.0161376
ENSDARG00000087084	hcar1-4	3.42422	2.81653e-08
ENSDARG00000023861	dnase1l1l	3.41509	0.047666
ENSDARG00000021924	hsp70.3	3.38825	2.9472e-08
ENSDARG00000103259	opn4xb	3.37218	0.0115907
ENSDARG00000018077	rbp1	3.34613	0.0117059
ENSDARG00000009901	slc38a5a	3.33801	1.80913e-19
ENSDARG00000069453	zgc:113314	3.32846	3.22104e-07
ENSDARG00000028027	trim63a	3.31162	0.0311048
ENSDARG00000102583	il4r.1	3.29617	7.36052e-61
ENSDARG00000015355	fosl1a	3.29606	1.70436e-10
ENSDARG00000092499	si:ch211-183d21.1	3.25073	9.27251e-07
ENSDARG00000057644	adam8b	3.21459	3.61335e-13
ENSDARG00000010752	acsl4b	3.18916	5.79647e-28
ENSDARG00000075993	clic5a	3.1469	0.0162224
ENSDARG00000001452	adam8a	3.1339	1.70121e-12
ENSDARG00000103472	nedd8l	3.12542	0.0212351
ENSDARG00000059906	sdc4	3.12433	2.42351e-21
ENSDARG00000094016	si:ch211-130h14.4	3.11183	0.000224155
ENSDARG00000059049	zgc:174904	3.11145	9.2149e-07
ENSDARG00000056791	pde6ga	3.1104	8.57054e-08
ENSDARG00000075261	timp2b	3.10954	1.19032e-17
ENSDARG00000097238	hbba1	3.07773	0.0212351
ENSDARG00000033227	lect2l	3.05498	0.00105806
ENSDARG00000094729	apela	3.05003	0.0214269
ENSDARG00000009123	sele	3.04514	4.0281e-18

## Sheet: DEGs_UP_12hpi-uninjured
Gene ID	Gene name	log2FoldChange	padj
ENSDARG00000090873	ccl34a.4	8.98214	9.2531e-16
ENSDARG00000026417	ccr12b.2	8.49517	1.96575e-10
ENSDARG00000052958	nppb	8.3894	3.30283e-08
ENSDARG00000096906	si:dkey-7i4.24	8.2664	2.92664e-08
ENSDARG00000102299	cxcl8b.1	8.11707	1.35132e-37
ENSDARG00000094983	ccl34a.3	7.84891	1.73639e-07
ENSDARG00000099599	pigrl2.3	7.53281	4.57283e-07
ENSDARG00000100442	cfh	7.38663	0.000639158
ENSDARG00000097909	si:dkey-195m11.11	7.27899	2.80395e-12
ENSDARG00000104795	cxcl8a	7.22884	1.61789e-05
ENSDARG00000100520	si:dkey-25o1.7	7.22286	1.47503e-10
ENSDARG00000093124	scpp8	7.18516	7.07637e-08
ENSDARG00000093098	ccl34b.8	7.13321	1.17655e-19
ENSDARG00000078547	si:ch211-264f5.2	7.12749	2.91426e-14
ENSDARG00000105096	si:ch1073-67j19.1	7.12015	1.0109e-20
ENSDARG00000077308	gpr84	7.05299	5.96729e-13
ENSDARG00000104801	tubb6	7.01799	8.5747e-09
ENSDARG00000056166	jac2	6.92175	7.45481e-09
ENSDARG00000008969	fgb	6.89526	2.15461e-06
ENSDARG00000075975	slc45a3	6.73772	7.81794e-06
ENSDARG00000078205	ccl34b.9	6.68942	7.75916e-06
ENSDARG00000097901	si:ch73-90p23.1	6.64624	7.28831e-07
ENSDARG00000052088	si:ch73-54b5.2	6.63724	2.37239e-05
ENSDARG00000076140	clcf1	6.5478	7.98185e-10
ENSDARG00000087909	il4	6.54219	1.90312e-05
ENSDARG00000102175	hamp	6.33034	2.6007e-14
ENSDARG00000099169	cxcl8b.3	6.27102	4.24442e-05
ENSDARG00000016999	lin28a	6.25654	3.1829e-05
ENSDARG00000035101	dicp2.1	6.14216	7.35519e-05
ENSDARG00000102318	il6	6.08985	0.000172862
ENSDARG00000103716	si:busm1-194e12.11	5.97613	0.00942413
ENSDARG00000089362	grn1	5.93796	8.47426e-20
ENSDARG00000069027	admb	5.90672	2.31591e-09
ENSDARG00000045517	itih5	5.88287	0.000172559
ENSDARG00000077975	si:ch73-343l4.8	5.8637	3.61164e-05
ENSDARG00000053836	si:ch211-284o19.8	5.77127	9.8813e-16
ENSDARG00000090730	cfbl	5.66679	2.17555e-11
ENSDARG00000088641	grn2	5.59779	1.30299e-07
ENSDARG00000069390	itga2.1	5.58976	0.000679663
ENSDARG00000099811	si:dkey-203a12.7	5.57356	0.00227684
ENSDARG00000074322	si:ch211-194m7.3	5.57139	5.09954e-13
ENSDARG00000045999	saa	5.51841	8.42426e-05
ENSDARG00000077239	si:ch211-165i18.2	5.47616	4.73085e-05
ENSDARG00000007823	atf3	5.44951	4.6515e-34
ENSDARG00000094154	hist2h3c	5.44318	0.00585728
ENSDARG00000059410	ccr12b.1	5.35645	4.75882e-05
ENSDARG00000058557	il11b	5.33318	3.6267e-09
ENSDARG00000103760	cfhl2	5.32812	0.00959351
ENSDARG00000074851	s1pr4	5.3042	1.41559e-10
ENSDARG00000086337	si:dkey-102g19.3	5.28763	5.47182e-18
ENSDARG00000076614	ssuh2.3	5.24188	1.62412e-05
ENSDARG00000099411	zgc:158343	5.21843	1.16297e-29
ENSDARG00000102868	si:dkey-203a12.4	5.20972	0.00123348
ENSDARG00000092362	hsp70.2	5.19996	2.73681e-12
ENSDARG00000102776	cxcl19	5.19479	0.0034526
ENSDARG00000058206	si:ch211-153b23.5	5.1937	3.0554e-13
ENSDARG00000075833	lyve1a	5.14684	1.58199e-05
ENSDARG00000012395	mmp13a	5.11193	1.29753e-18
ENSDARG00000039863	lifrb	5.10668	7.11049e-50
ENSDARG00000058042	kitlgb	5.06926	0.00157168
ENSDARG00000103336	si:dkey-77g12.4	5.06227	0.0120655
ENSDARG00000086838	itga2.3	4.99071	2.05838e-10
ENSDARG00000098461	si:dkey-11f4.14	4.95393	0.0049418
ENSDARG00000102211	csf3a	4.94128	1.13573e-09
ENSDARG00000068006	gck	4.90466	0.0131708
ENSDARG00000029688	hsp70.1	4.88006	2.63259e-12
ENSDARG00000076106	ftr43	4.8162	8.06162e-20
ENSDARG00000078147	il10	4.80677	0.000331723
ENSDARG00000021924	hsp70.3	4.80206	5.62306e-17
ENSDARG00000035832	pyyb	4.77824	0.00300035
ENSDARG00000100051	si:dkey-203a12.6	4.77339	0.00241886
ENSDARG00000007709	adamts8a	4.7699	1.09253e-17
ENSDARG00000095533	si:ch211-198c19.3	4.76292	6.34032e-14
ENSDARG00000100899	si:ch211-241b2.5	4.7621	4.42752e-17
ENSDARG00000095807	hp	4.75674	0.000128843
ENSDARG00000101290	si:dkey-203a12.8	4.71802	0.00607634
ENSDARG00000001452	adam8a	4.69477	6.61056e-29
ENSDARG00000092806	si:ch1073-110a20.2	4.67441	0.0488111
ENSDARG00000091996	si:ch211-117m20.5	4.63096	3.99656e-06
ENSDARG00000008075	illr4	4.62354	1.26815e-06
ENSDARG00000042983	has1	4.60075	0.00153823
ENSDARG00000055723	hsp70l	4.58637	3.13271e-06
ENSDARG00000003808	aqp3a	4.5786	0.000186654
ENSDARG00000041792	cx28.1	4.54285	2.05375e-05
ENSDARG00000041828	si:dkeyp-28d2.4	4.54063	0.00036765
ENSDARG00000057644	adam8b	4.53111	7.52432e-27
ENSDARG00000101482	hk2	4.48607	1.96042e-31
ENSDARG00000044795	entpd2b	4.47129	6.14377e-09
ENSDARG00000089706	si:ch211-276a23.5	4.4609	1.87099e-06
ENSDARG00000020741	fga	4.45385	0.01114
ENSDARG00000041382	si:dkey-283b15.2	4.44747	0.000148176
ENSDARG00000101654	si:ch211-188c18.1	4.4438	3.46852e-05
ENSDARG00000039234	zgc:171579	4.44139	0.0021163
ENSDARG00000059049	zgc:174904	4.41289	3.11233e-14
ENSDARG00000089894	zmp:0000001289	4.41095	1.97584e-05
ENSDARG00000087084	hcar1-4	4.39986	3.11233e-14
ENSDARG00000027529	hmox1a	4.39172	8.21294e-43
ENSDARG00000055365	si:dkey-25e12.3	4.38964	4.6515e-34
ENSDARG00000094845	si:zfos-2330d3.7	4.37346	0.000305794
ENSDARG00000033227	lect2l	4.35494	1.83126e-07

## Sheet: DEGs_UP_24hpi-uninjured
Gene ID	Gene name	log2FoldChange	padj
ENSDARG00000035832	pyyb	8.6103	1.82442e-10
ENSDARG00000096906	si:dkey-7i4.24	8.10202	3.68858e-08
ENSDARG00000090873	ccl34a.4	8.09992	5.62407e-13
ENSDARG00000026417	ccr12b.2	7.95534	2.28599e-09
ENSDARG00000103336	si:dkey-77g12.4	7.93283	3.40714e-06
ENSDARG00000104801	tubb6	7.7933	4.83167e-11
ENSDARG00000076140	clcf1	7.7642	5.44205e-14
ENSDARG00000099599	pigrl2.3	7.66883	1.51054e-07
ENSDARG00000052958	nppb	7.52198	7.58656e-07
ENSDARG00000100442	cfh	7.47998	0.000320551
ENSDARG00000088641	grn2	7.461	1.17473e-13
ENSDARG00000102299	cxcl8b.1	7.43933	1.02877e-31
ENSDARG00000092806	si:ch1073-110a20.2	7.40883	0.000130042
ENSDARG00000089362	grn1	7.39294	5.28947e-31
ENSDARG00000008969	fgb	7.3705	1.72712e-07
ENSDARG00000078205	ccl34b.9	7.32053	3.46453e-07
ENSDARG00000099811	si:dkey-203a12.7	7.26859	9.61119e-06
ENSDARG00000094983	ccl34a.3	7.25266	1.19402e-06
ENSDARG00000105096	si:ch1073-67j19.1	7.24472	9.90133e-22
ENSDARG00000058042	kitlgb	7.18708	5.1204e-07
ENSDARG00000096979	zgc:193725	6.90552	1.00603e-20
ENSDARG00000099169	cxcl8b.3	6.76779	4.13885e-06
ENSDARG00000102868	si:dkey-203a12.4	6.71468	4.9906e-06
ENSDARG00000045517	itih5	6.68239	5.78591e-06
ENSDARG00000101290	si:dkey-203a12.8	6.65466	1.09843e-05
ENSDARG00000016999	lin28a	6.62146	4.68038e-06
ENSDARG00000075975	slc45a3	6.58259	8.09658e-06
ENSDARG00000069027	admb	6.57381	8.59195e-12
ENSDARG00000059049	zgc:174904	6.54259	7.09887e-32
ENSDARG00000093098	ccl34b.8	6.50254	1.65088e-16
ENSDARG00000035101	dicp2.1	6.39391	1.80777e-05
ENSDARG00000093198	c3a.4	6.38213	1.46289e-08
ENSDARG00000100051	si:dkey-203a12.6	6.3468	7.43705e-06
ENSDARG00000077239	si:ch211-165i18.2	6.34644	6.9486e-07
ENSDARG00000075833	lyve1a	6.21442	3.43764e-08
ENSDARG00000078547	si:ch211-264f5.2	6.1901	6.27928e-11
ENSDARG00000068006	gck	6.18158	0.000401116
ENSDARG00000087909	il4	6.15567	4.52124e-05
ENSDARG00000044795	entpd2b	6.08914	6.3814e-17
ENSDARG00000034588	scn4ab	6.05045	7.08071e-08
ENSDARG00000095533	si:ch211-198c19.3	6.00828	1.98643e-22
ENSDARG00000041382	si:dkey-283b15.2	5.92731	4.12426e-08
ENSDARG00000099689	si:dkey-203a12.3	5.85705	8.70333e-06
ENSDARG00000100899	si:ch211-241b2.5	5.81056	7.36674e-26
ENSDARG00000068219	b3gnt2l	5.74871	8.39799e-09
ENSDARG00000007823	atf3	5.70639	1.70035e-37
ENSDARG00000100941	clca5.2	5.70195	0.000940299
ENSDARG00000094845	si:zfos-2330d3.7	5.63003	4.88261e-07
ENSDARG00000102271	si:dkey-203a12.2	5.59077	2.66279e-08
ENSDARG00000077308	gpr84	5.58647	2.49486e-08
ENSDARG00000078147	il10	5.58509	8.72641e-06
ENSDARG00000103760	cfhl2	5.54855	0.00403304
ENSDARG00000095863	afp4	5.51044	3.5436e-07
ENSDARG00000094077	si:dkey-21e2.16	5.49975	2.20908e-05
ENSDARG00000020741	fga	5.40874	0.000576606
ENSDARG00000090730	cfbl	5.38446	1.72746e-10
ENSDARG00000007787	zgc:112965	5.26981	0.0113375
ENSDARG00000095424	si:ch211-133n4.7	5.26485	0.0067481
ENSDARG00000045999	saa	5.22665	0.000150384
ENSDARG00000094840	si:dkey-21e2.13	5.19282	1.84812e-11
ENSDARG00000095807	hp	5.18196	1.21215e-05
ENSDARG00000007709	adamts8a	5.15232	7.25488e-21
ENSDARG00000042983	has1	5.13425	0.000153056
ENSDARG00000067596	fancb	5.13409	0.00315498
ENSDARG00000062974	itga2.2	5.12198	1.99802e-07
ENSDARG00000029290	stx11b.1	5.09741	0.00435876
ENSDARG00000002494	itgb6	5.06301	1.00424e-08
ENSDARG00000102175	hamp	5.02673	3.54762e-09
ENSDARG00000069390	itga2.1	5.00839	0.00215287
ENSDARG00000058206	si:ch211-153b23.5	4.97657	2.64666e-12
ENSDARG00000057644	adam8b	4.96732	1.93911e-32
ENSDARG00000062820	irgf3	4.96356	0.0012388
ENSDARG00000076534	si:ch211-14a17.10	4.93153	9.04961e-07
ENSDARG00000074322	si:ch211-194m7.3	4.93031	2.20229e-10
ENSDARG00000097909	si:dkey-195m11.11	4.92811	6.45131e-06
ENSDARG00000102704	si:ch1073-376c22.1	4.92537	6.86082e-07
ENSDARG00000099411	zgc:158343	4.90937	1.97286e-26
ENSDARG00000103833	si:dkey-77g12.1	4.90891	6.807e-05
ENSDARG00000078841	si:ch211-195b13.6	4.90154	0.00955634
ENSDARG00000079043	si:dkeyp-75b4.10	4.90025	6.5607e-07
ENSDARG00000092294	si:dkey-222h21.6	4.89955	0.0437942
ENSDARG00000024365	crlf1a	4.87768	6.05102e-32
ENSDARG00000076106	ftr43	4.87746	1.32483e-20
ENSDARG00000006008	dct	4.87055	0.00773029
ENSDARG00000077309	si:dkey-53k12.18	4.82911	9.92838e-11
ENSDARG00000007534	itln1	4.77882	4.91238e-09
ENSDARG00000087084	hcar1-4	4.77646	5.4299e-17
ENSDARG00000099539	dicp2.2	4.75947	0.00822893
ENSDARG00000039863	lifrb	4.74931	4.31301e-43
ENSDARG00000056166	jac2	4.74783	0.000154102
ENSDARG00000017299	fabp11a	4.7364	1.91787e-30
ENSDARG00000058557	il11b	4.70773	2.35683e-07
ENSDARG00000027529	hmox1a	4.70486	2.34115e-49
ENSDARG00000092788	si:dkey-21e2.15	4.66157	1.36702e-06
ENSDARG00000102318	il6	4.6374	0.00599439
ENSDARG00000033355	zgc:101699	4.62169	3.90341e-09
ENSDARG00000100520	si:dkey-25o1.7	4.60359	0.000124813
ENSDARG00000037425	s100a10a	4.6017	0.0281538
ENSDARG00000055365	si:dkey-25e12.3	4.5688	3.7907e-37
ENSDARG00000001452	adam8a	4.56643	1.62224e-27

## Sheet: DEGs_DOWN_6hpi-uninjured
Gene ID	Gene name	log2FoldChange	padj
ENSDARG00000099938	pigrl3.5	-4.32376	0.0149591
ENSDARG00000074136	slc47a2.2	-4.002	0.0117709
ENSDARG00000071462	lama3	-3.9795	0.000282504
ENSDARG00000092604	si:ch211-15j1.4	-3.69348	0.0493981
ENSDARG00000100887	si:dkey-11f4.20	-3.49658	0.00742828
ENSDARG00000079036	si:dkeyp-11g8.3	-3.08384	0.0442119
ENSDARG00000090814	si:dkey-18a10.3	-2.97565	3.13052e-06
ENSDARG00000100250	ftr41	-2.95393	0.0411929
ENSDARG00000015273	alpi.1	-2.86055	0.0182036
ENSDARG00000092028	si:dkey-4c23.3	-2.83101	0.00770183
ENSDARG00000037789	pvalb1	-2.73904	0.0258988
ENSDARG00000100293	arhgef15	-2.67048	0.000178762
ENSDARG00000058045	tlr21	-2.62664	5.89196e-06
ENSDARG00000097031	si:ch73-380l3.3	-2.61253	0.0103794
ENSDARG00000068657	irgq2	-2.60325	0.0148283
ENSDARG00000096355	ighv1-4	-2.59353	0.00864616
ENSDARG00000091252	slc22a7b.2	-2.52713	0.0117171
ENSDARG00000088171	ciartb	-2.51615	6.33574e-08
ENSDARG00000089701	trabd2a	-2.49817	0.00159853
ENSDARG00000088234	si:ch211-217k17.12	-2.44903	0.00979753
ENSDARG00000079412	ftr02	-2.44768	0.000257473
ENSDARG00000068250	si:ch211-151h10.2	-2.36658	0.0320878
ENSDARG00000010519	per3	-2.25879	3.32511e-05
ENSDARG00000087013	cubn	-2.24294	0.0476778
ENSDARG00000103470	polm	-2.2309	0.0373635
ENSDARG00000103031	znf1029	-2.20206	0.00690686
ENSDARG00000052039	caspb	-2.1849	0.00102737
ENSDARG00000023479	lrp13	-2.17457	0.00805483
ENSDARG00000098012	itgae.1	-2.12749	0.00188666
ENSDARG00000040948	olig1	-2.1274	1.7138e-05
ENSDARG00000019498	cry5	-2.12125	0.00189218
ENSDARG00000054127	slc26a6l	-2.08271	0.0263348
ENSDARG00000008414	exoc3l2a	-2.06874	0.00130161
ENSDARG00000021366	fbp1a	-2.06475	0.00261399
ENSDARG00000100568	si:ch211-209j12.3	-2.04426	0.00159853
ENSDARG00000104083	adgre5b.2	-1.9953	0.0190384
ENSDARG00000078201	vcam1a	-1.97214	0.0252706
ENSDARG00000017441	mylz3	-1.96028	9.81378e-05
ENSDARG00000040466	vil1	-1.95669	0.00895516
ENSDARG00000092381	si:dkey-23c22.9	-1.95015	0.0401629
ENSDARG00000054340	sla1	-1.94722	0.0291286
ENSDARG00000003973	chordc1a	-1.94354	0.0283188
ENSDARG00000059719	fam169aa	-1.92682	0.0270916
ENSDARG00000037002	zgc:152968	-1.92582	0.0166699
ENSDARG00000032743	si:dkey-11p23.7	-1.91914	0.0286049
ENSDARG00000028912	si:dkey-10h3.2	-1.90991	0.00489234
ENSDARG00000001882	kbtbd12	-1.90984	0.0225009
ENSDARG00000101679	cfap52	-1.89864	0.0342661
ENSDARG00000088549	si:ch1073-390k14.1	-1.88733	9.666e-14
ENSDARG00000104487	mthfs	-1.86571	0.0179187
ENSDARG00000093402	si:dkey-286j17.4	-1.86093	0.0290449
ENSDARG00000078717	itga8	-1.83436	0.00136037
ENSDARG00000060951	polg	-1.82873	0.00693879
ENSDARG00000070845	si:dkey-56d12.4	-1.81674	0.0163089
ENSDARG00000041848	rh50	-1.8112	0.0491685
ENSDARG00000097653	si:dkey-23k10.3	-1.76372	0.00767545
ENSDARG00000043858	cdk19	-1.75673	0.0185182
ENSDARG00000097993	si:ch211-191c10.1	-1.74423	0.023147
ENSDARG00000040076	pycard	-1.74063	0.045769
ENSDARG00000038207	aldh4a1	-1.72585	3.99032e-06
ENSDARG00000062156	abi3bpa	-1.7237	0.0347309
ENSDARG00000038917	rad50	-1.72368	0.0185948
ENSDARG00000069739	fndc5a	-1.72218	0.00453768
ENSDARG00000036894	zgc:101853	-1.72183	0.000230648
ENSDARG00000092626	ftr98	-1.72147	0.0191606
ENSDARG00000095997	znf1112	-1.71205	0.000822394
ENSDARG00000098751	lzts3a	-1.70674	0.000924769
ENSDARG00000088740	hmgcll1	-1.70582	0.0330287
ENSDARG00000010454	guca1a	-1.70331	0.0448288
ENSDARG00000055722	bco2a	-1.70179	0.000451739
ENSDARG00000024492	col9a2	-1.69298	0.0328584
ENSDARG00000055290	mpeg1.1	-1.68748	0.000572415
ENSDARG00000036809	si:ch211-106j24.1	-1.68368	6.06048e-05
ENSDARG00000079105	mhc2dab	-1.68318	0.00179128
ENSDARG00000058736	gabra6b	-1.68185	0.0468015
ENSDARG00000096311	si:dkey-211g8.8	-1.66946	0.0149591
ENSDARG00000093477	cyp46a1.1	-1.66116	0.0323915
ENSDARG00000027381	ccdc171	-1.64875	0.00249876
ENSDARG00000041747	sspn	-1.64621	0.00186645
ENSDARG00000040135	fosaa	-1.64363	1.03264e-06
ENSDARG00000055331	aldh9a1a.2	-1.63933	0.00992938
ENSDARG00000074597	lzts2a	-1.62855	0.00192791
ENSDARG00000002758	dedd1	-1.62461	0.00924613
ENSDARG00000016963	slc16a1a	-1.61704	0.0307312
ENSDARG00000081270	rn7sk	-1.61316	0.0368898
ENSDARG00000043480	rbbp8	-1.59849	0.00225533
ENSDARG00000026348	csad	-1.59846	0.0142827
ENSDARG00000093342	si:ch211-13f8.1	-1.59813	0.00642948
ENSDARG00000079111	actc1c	-1.59803	0.0433508
ENSDARG00000076520	mafb	-1.59106	0.0184545
ENSDARG00000101960	si:dkeyp-44d3.3	-1.58584	0.0427669
ENSDARG00000002299	arsh	-1.58426	0.00615476
ENSDARG00000056630	angptl5	-1.58291	0.0323977
ENSDARG00000060512	kbtbd3	-1.57625	0.0475056
ENSDARG00000098099	zgc:64065	-1.57625	0.0410791
ENSDARG00000068369	angptl2b	-1.56787	0.00509237
ENSDARG00000094760	si:dkey-125i10.3	-1.5609	0.00502976
ENSDARG00000058410	acbd5b	-1.55911	0.0447296
ENSDARG00000093803	si:dkey-196n19.2	-1.55289	0.00216779
ENSDARG00000032372	ccdc180	-1.54767	0.0418912

## Sheet: DEGs_DOWN_12hpi-uninjured
Gene ID	Gene name	log2FoldChange	padj
ENSDARG00000040565	ckmb	-4.51319	0.00019464
ENSDARG00000037789	pvalb1	-3.28954	0.00718686
ENSDARG00000099509	btr23	-3.02976	0.00847069
ENSDARG00000079105	mhc2dab	-2.89493	1.39433e-09
ENSDARG00000053254	mylpfa	-2.75042	0.0224202
ENSDARG00000092028	si:dkey-4c23.3	-2.69991	0.00749223
ENSDARG00000031745	si:busm1-266f07.2	-2.61997	4.87972e-10
ENSDARG00000100293	arhgef15	-2.42601	0.000299577
ENSDARG00000091252	slc22a7b.2	-2.4041	0.0131708
ENSDARG00000043894	si:ch211-214k5.3	-2.31037	0.0400381
ENSDARG00000104074	znf1052	-2.28401	0.00844099
ENSDARG00000098012	itgae.1	-2.27915	0.000540292
ENSDARG00000035458	atp2a1l	-2.23499	0.0338096
ENSDARG00000002768	pvalb2	-2.23384	0.0211596
ENSDARG00000097031	si:ch73-380l3.3	-2.17447	0.0269973
ENSDARG00000092381	si:dkey-23c22.9	-2.12261	0.0239858
ENSDARG00000056510	gstk1	-2.08132	0.000567007
ENSDARG00000093041	si:ch211-234c11.2	-2.0643	0.028854
ENSDARG00000039963	fgfbp1b	-2.06042	0.00050172
ENSDARG00000088549	si:ch1073-390k14.1	-2.05958	1.25791e-16
ENSDARG00000037121	mat2ab	-1.94773	5.26576e-05
ENSDARG00000036809	si:ch211-106j24.1	-1.91958	1.84286e-06
ENSDARG00000053624	csf1rb	-1.9008	1.44061e-12
ENSDARG00000039605	mat1a	-1.82309	0.00888808
ENSDARG00000021789	myoc	-1.81639	0.0286075
ENSDARG00000061201	acsf2	-1.77959	5.47202e-10
ENSDARG00000005526	igfn1.1	-1.68773	0.0272984
ENSDARG00000019498	cry5	-1.68561	0.018809
ENSDARG00000040466	vil1	-1.68014	0.0191987
ENSDARG00000036628	cd74b	-1.66828	0.00106384
ENSDARG00000042978	cyp2p6	-1.6577	1.24278e-20
ENSDARG00000007436	avpr2aa	-1.64695	0.0028999
ENSDARG00000078696	synpo2lb	-1.63683	0.000181721
ENSDARG00000046012	slc47a1	-1.62757	5.79136e-06
ENSDARG00000042956	cyp2ad6	-1.62242	0.000345349
ENSDARG00000099420	nme2b.2	-1.59339	0.00191273
ENSDARG00000090814	si:dkey-18a10.3	-1.58746	0.0305174
ENSDARG00000089853	si:dkey-22n8.3	-1.57921	0.0280967
ENSDARG00000044975	krt94	-1.57743	0.000775558
ENSDARG00000034503	per2	-1.57556	1.38922e-09
ENSDARG00000058285	cpt1b	-1.5593	0.00109575
ENSDARG00000099197	acta2	-1.55717	1.57216e-06
ENSDARG00000009087	cd74a	-1.55456	0.00956923
ENSDARG00000045747	cped1	-1.54333	9.11532e-05
ENSDARG00000079752	col6a4a	-1.53848	7.67157e-05
ENSDARG00000059714	arsk	-1.51889	1.67223e-06
ENSDARG00000012060	thbs3b	-1.50281	0.000136709
ENSDARG00000097217	si:dkey-229e3.2	-1.49509	0.0182308
ENSDARG00000010472	atp1a2a	-1.49424	0.00204094
ENSDARG00000039579	cfd	-1.48721	3.53896e-05
ENSDARG00000022098	opn4a	-1.48346	0.0263609
ENSDARG00000074698	sdsl	-1.48048	0.0225917
ENSDARG00000061436	col6a2	-1.46964	0.000116032
ENSDARG00000055523	slc22a6l	-1.46622	0.0168436
ENSDARG00000021480	olfml2bb	-1.45357	2.16568e-06
ENSDARG00000028912	si:dkey-10h3.2	-1.44669	0.0302267
ENSDARG00000103020	si:dkey-237i9.8	-1.44309	0.0239389
ENSDARG00000100139	si:ch211-113d22.2	-1.44275	1.98243e-05
ENSDARG00000058102	sardh	-1.44199	5.23483e-10
ENSDARG00000074396	fscn2b	-1.43641	0.00513363
ENSDARG00000017441	mylz3	-1.43387	0.00498157
ENSDARG00000104043	gng10	-1.43358	0.00260502
ENSDARG00000053509	kazald3	-1.43049	0.00196656
ENSDARG00000058045	tlr21	-1.42576	0.0148222
ENSDARG00000103308	mst1	-1.40677	1.31287e-05
ENSDARG00000019233	nln	-1.39717	8.1139e-13
ENSDARG00000014047	cldn7b	-1.39225	3.64799e-05
ENSDARG00000055722	bco2a	-1.37441	0.00633301
ENSDARG00000076624	ptprb	-1.36619	1.6715e-07
ENSDARG00000040610	si:ch73-352p4.8	-1.35007	0.000706551
ENSDARG00000061070	chst3a	-1.34469	6.19079e-05
ENSDARG00000097256	si:ch211-270g19.5	-1.33933	0.000364801
ENSDARG00000059857	blvra	-1.33062	1.50392e-08
ENSDARG00000077121	cyp26b1	-1.32142	7.41009e-05
ENSDARG00000062030	gpr17	-1.31473	0.00869667
ENSDARG00000062003	myo5b	-1.30713	0.00188669
ENSDARG00000075015	soul5	-1.30532	0.0421238
ENSDARG00000022650	cyp2ad3	-1.29524	0.00449818
ENSDARG00000011983	zgc:136908	-1.28075	1.26815e-06
ENSDARG00000014031	abcc2	-1.27506	1.60894e-10
ENSDARG00000054137	adgrg6	-1.27397	0.0373727
ENSDARG00000101350	arhgap28	-1.2615	0.00247739
ENSDARG00000043902	gabrr1	-1.25392	0.00847069
ENSDARG00000051730	slc7a10b	-1.24995	6.32701e-08
ENSDARG00000002831	col4a4	-1.2492	0.0479375
ENSDARG00000043719	c3a.6	-1.2441	0.0469948
ENSDARG00000037960	lrrc17	-1.24067	0.000204066
ENSDARG00000058048	ugt5e1	-1.23948	0.00638244
ENSDARG00000097746	si:rp71-77l1.1	-1.22429	0.0313861
ENSDARG00000058996	jam2a	-1.19722	0.000322404
ENSDARG00000079468	rhobtb1	-1.18779	0.0458463
ENSDARG00000012496	si:ch211-213o11.11	-1.17423	0.00735069
ENSDARG00000056643	slc22a7b.1	-1.16785	0.0287499
ENSDARG00000030975	ccdc80l1	-1.16143	0.0345652
ENSDARG00000039999	slc13a5b	-1.15957	0.0246243
ENSDARG00000034470	aldoab	-1.15936	0.000172837
ENSDARG00000021250	slc25a48	-1.15459	0.005408
ENSDARG00000039563	loxl3b	-1.15405	0.000178221
ENSDARG00000023759	zgc:73226	-1.15126	1.032e-07
ENSDARG00000092052	gstk4	-1.15066	0.0302341

## Sheet: DEGs_DOWN_24hpi-uninjured
Gene ID	Gene name	log2FoldChange	padj
ENSDARG00000088640	znf1115	-3.59038	0.0389701
ENSDARG00000073709	fam149a	-3.37156	0.00395826
ENSDARG00000094386	adgrg4b	-2.77937	0.047067
ENSDARG00000067997	myhz1.3	-2.71914	0.0138604
ENSDARG00000073918	rnf41l	-2.41958	0.0337177
ENSDARG00000008982	casq2	-2.3738	0.000367124
ENSDARG00000089936	selenow2b	-2.35204	0.0458289
ENSDARG00000081270	rn7sk	-2.22897	0.00113767
ENSDARG00000002768	pvalb2	-2.21797	0.0155131
ENSDARG00000091723	si:ch211-202f3.4	-2.19159	0.0010547
ENSDARG00000035458	atp2a1l	-2.00979	0.042157
ENSDARG00000045071	chad	-1.9709	0.0114167
ENSDARG00000058732	scgn	-1.91463	0.0385874
ENSDARG00000042980	cyp2p7	-1.91038	8.97069e-10
ENSDARG00000000563	ttn.1	-1.85271	0.0477234
ENSDARG00000075812	kcnt2	-1.85068	0.000937227
ENSDARG00000040565	ckmb	-1.81968	0.0373303
ENSDARG00000023151	ucp1	-1.80321	6.13418e-07
ENSDARG00000056029	cyp26c1	-1.7891	0.0171418
ENSDARG00000101199	rbp4	-1.75551	0.00276129
ENSDARG00000077121	cyp26b1	-1.7477	2.08813e-08
ENSDARG00000076306	loxl3a	-1.73043	6.77008e-05
ENSDARG00000105039	phka1b	-1.72439	0.0229009
ENSDARG00000035327	ckma	-1.71914	0.0229672
ENSDARG00000009087	cd74a	-1.64708	0.00333445
ENSDARG00000037002	zgc:152968	-1.62989	0.0326494
ENSDARG00000061070	chst3a	-1.58668	1.55384e-06
ENSDARG00000000151	thraa	-1.58621	0.00182792
ENSDARG00000062397	ndst1a	-1.57881	0.000299907
ENSDARG00000036912	edn1	-1.56569	1.03809e-06
ENSDARG00000035944	sync	-1.56132	0.0270115
ENSDARG00000036628	cd74b	-1.55704	0.00172037
ENSDARG00000021250	slc25a48	-1.5448	3.94138e-05
ENSDARG00000011983	zgc:136908	-1.54083	2.92495e-09
ENSDARG00000053518	adhfe1	-1.52768	0.000230899
ENSDARG00000096273	si:dkey-3n22.9	-1.49249	0.0256192
ENSDARG00000024588	gpc5b	-1.48654	1.70829e-08
ENSDARG00000028485	cabp5b	-1.48503	7.18233e-05
ENSDARG00000027582	angptl7	-1.44207	0.0262296
ENSDARG00000062817	crym	-1.42878	0.0248555
ENSDARG00000052520	sgms2	-1.41384	0.0284701
ENSDARG00000023214	mob2a	-1.41378	2.48041e-05
ENSDARG00000103333	baiap2b	-1.38122	3.94138e-05
ENSDARG00000059923	slc25a47a	-1.37328	0.0148245
ENSDARG00000030632	ccdc3b	-1.37243	0.0106832
ENSDARG00000074989	sparcl1	-1.37179	0.00548039
ENSDARG00000038938	ssfa2	-1.3583	6.25664e-08
ENSDARG00000074698	sdsl	-1.35136	0.0289435
ENSDARG00000078995	tex11	-1.34464	0.0378844
ENSDARG00000045958	egfl6	-1.33782	0.036146
ENSDARG00000078696	synpo2lb	-1.33374	0.00238482
ENSDARG00000095510	si:ch211-10d23.5	-1.32933	0.00619704
ENSDARG00000004964	cyp4t8	-1.32683	6.22291e-06
ENSDARG00000062502	si:ch73-196l6.5	-1.3148	0.00185773
ENSDARG00000075015	soul5	-1.30649	0.0287983
ENSDARG00000079283	si:ch211-247j9.1	-1.28715	8.59304e-07
ENSDARG00000056729	her4.2	-1.276	0.0234269
ENSDARG00000098345	mamdc2a	-1.26884	0.0195049
ENSDARG00000070717	slc25a18	-1.26679	2.29879e-05
ENSDARG00000033170	sult2st1	-1.2524	0.014462
ENSDARG00000103996	spdl1	-1.24827	0.00184121
ENSDARG00000031336	hsd20b2	-1.24257	0.000273619
ENSDARG00000071095	abi3bpb	-1.23615	0.0156287
ENSDARG00000052012	rtn4rl2a	-1.23504	8.53448e-05
ENSDARG00000092052	gstk4	-1.23128	0.0127191
ENSDARG00000100397	pde6c	-1.22876	0.0213968
ENSDARG00000079499	stk32a	-1.2277	3.35766e-05
ENSDARG00000002241	kcna2a	-1.22689	1.10964e-06
ENSDARG00000087188	nfil3-6	-1.22247	0.0381353
ENSDARG00000102558	pde6ha	-1.21767	0.0225926
ENSDARG00000079872	rapgef4	-1.21655	0.00835205
ENSDARG00000030844	klf11a	-1.21167	0.0417764
ENSDARG00000042978	cyp2p6	-1.20848	2.37908e-11
ENSDARG00000037646	rgs11	-1.20391	0.0306609
ENSDARG00000058115	fgfr2	-1.19966	1.35376e-07
ENSDARG00000078057	snx8b	-1.18429	0.0445844
ENSDARG00000042630	hebp2	-1.18009	0.0179327
ENSDARG00000094426	her4.4	-1.17179	0.00395826
ENSDARG00000059857	blvra	-1.16771	6.71559e-07
ENSDARG00000077086	ankrd34ba	-1.16626	0.0013649
ENSDARG00000059305	tmem37	-1.16456	0.0238084
ENSDARG00000062030	gpr17	-1.16252	0.0176949
ENSDARG00000020054	aox6	-1.16214	2.18163e-06
ENSDARG00000023712	mao	-1.15654	2.03367e-06
ENSDARG00000022951	pth2	-1.1489	0.0287061
ENSDARG00000013236	dhcr24	-1.14793	0.000402015
ENSDARG00000039517	c8b	-1.14312	0.0474698
ENSDARG00000001676	gpm6bb	-1.1362	6.72047e-06
ENSDARG00000030750	gabrr3b	-1.13171	0.0414338
ENSDARG00000044975	krt94	-1.12961	0.0206264
ENSDARG00000020239	lpin1	-1.12175	0.000782831
ENSDARG00000058421	lgi1b	-1.12166	1.62631e-05
ENSDARG00000089885	slc16a12b	-1.12115	0.0283995
ENSDARG00000055338	si:dkeyp-50d11.2	-1.12102	7.49182e-05
ENSDARG00000002013	grb10a	-1.11776	0.00494554
ENSDARG00000074526	zbtb16b	-1.11585	0.00390461
ENSDARG00000011824	pbxip1b	-1.11372	1.35264e-08
ENSDARG00000041413	adgrg11	-1.10706	0.0370613
ENSDARG00000058102	sardh	-1.10594	2.14344e-06
ENSDARG00000039356	zgc:194209	-1.1033	0.0400172
