# Supplementary material for: Transcriptome Analyses Reveal IL6/Stat3 Signaling Involvement in Radial Glia Proliferation After Stab Wound Injury in the Adult Zebrafish Optic Tectum
Source: Front Cell Dev Biol. 2021 Apr 30;9:668408. doi: 10.3389/fcell.2021.668408 (PMC8119998; doi:10.3389/fcell.2021.668408)
Supplement: Supplementary file 2 [file Table_2.XLSX]

## Sheet: 6hpi_up_GO
GroupID	Category	Term	Description	LogP	Log(q-value)	InTerm_InList	Genes	Symbols
1_Summary	GO Biological Processes	GO:0050900	leukocyte migration	-10.467	-6.74462	24/133	30685,334724,336933,368917,387293,402857,405770,406471,445073,449557,494109,559080,795785,100002946,100003896,100003911,100005593,100170820,100190920,100331911,100331978,100536594,100537869,100884146,246227,403133,403138,403139,406397,503594,553962,559020,570410,678516,100002292,100536808,101885910,101886074,553366,792585,30767,393386,402837,404039,566739,723996,792160,795305,100007521,368326,436…	aanat2,anxa1a,rhogb,adam8a,mmp13a,s1pr4,il1b,tnfrsf1a,socs1a,saa,ch25h,cftr,cxcl18b,cxcl8a,ccl34a.3,cxcl19,adam8b,ccl34a.4,csf3b,ccl34b.8,ccl34b.9,cxcl8b.1,ccl39.7,selplg,ptgs2a,tlr18,tlr5a,tlr5b,mmp9,il4r.1,il17a/f3,ptgs2b,ptger2b,tnfaip6,si:ch73-63e15.2,si:ch211-66k16.27,si:ch211-112c15.8,si:ch211-131k2.2,ccr9a,ccr12b.1,stat3,cybb,hamp,npsn,fes,tnfaip8l2a,irf1b,acod1,socs1b,il13ra2,adipor1a,crl…
1_Member	GO Biological Processes	GO:0050900	leukocyte migration	-10.467	-6.74462	24/133	30685,334724,336933,368917,387293,402857,405770,406471,445073,449557,494109,559080,795785,100002946,100003896,100003911,100005593,100170820,100190920,100331911,100331978,100536594,100537869,100884146	aanat2,anxa1a,rhogb,adam8a,mmp13a,s1pr4,il1b,tnfrsf1a,socs1a,saa,ch25h,cftr,cxcl18b,cxcl8a,ccl34a.3,cxcl19,adam8b,ccl34a.4,csf3b,ccl34b.8,ccl34b.9,cxcl8b.1,ccl39.7,selplg
1_Member	GO Biological Processes	GO:0006954	inflammatory response	-10.4125	-6.74462	29/194	246227,334724,368917,403133,403138,403139,405770,406397,406471,449557,503594,553962,559020,570410,678516,795785,100002292,100002946,100003896,100003911,100005593,100170820,100331911,100331978,100536594,100536808,100537869,101885910,101886074	ptgs2a,anxa1a,adam8a,tlr18,tlr5a,tlr5b,il1b,mmp9,tnfrsf1a,saa,il4r.1,il17a/f3,ptgs2b,ptger2b,tnfaip6,cxcl18b,si:ch73-63e15.2,cxcl8a,ccl34a.3,cxcl19,adam8b,ccl34a.4,ccl34b.8,ccl34b.9,cxcl8b.1,si:ch211-66k16.27,ccl39.7,si:ch211-112c15.8,si:ch211-131k2.2
1_Member	GO Biological Processes	GO:0030595	leukocyte chemotaxis	-8.35968	-5.0852	18/95	30685,334724,387293,402857,405770,406471,494109,559080,795785,100002946,100003896,100003911,100170820,100190920,100331911,100331978,100536594,100537869	aanat2,anxa1a,mmp13a,s1pr4,il1b,tnfrsf1a,ch25h,cftr,cxcl18b,cxcl8a,ccl34a.3,cxcl19,ccl34a.4,csf3b,ccl34b.8,ccl34b.9,cxcl8b.1,ccl39.7
1_Member	GO Biological Processes	GO:0097530	granulocyte migration	-8.13475	-5.0852	18/98	30685,334724,336933,402857,405770,406471,449557,559080,795785,100002946,100003896,100003911,100170820,100190920,100331911,100331978,100536594,100537869	aanat2,anxa1a,rhogb,s1pr4,il1b,tnfrsf1a,saa,cftr,cxcl18b,cxcl8a,ccl34a.3,cxcl19,ccl34a.4,csf3b,ccl34b.8,ccl34b.9,cxcl8b.1,ccl39.7
1_Member	GO Biological Processes	GO:0097529	myeloid leukocyte migration	-8.02198	-5.0852	19/111	30685,334724,336933,387293,402857,405770,406471,449557,559080,795785,100002946,100003896,100003911,100170820,100190920,100331911,100331978,100536594,100537869	aanat2,anxa1a,rhogb,mmp13a,s1pr4,il1b,tnfrsf1a,saa,cftr,cxcl18b,cxcl8a,ccl34a.3,cxcl19,ccl34a.4,csf3b,ccl34b.8,ccl34b.9,cxcl8b.1,ccl39.7
1_Member	GO Biological Processes	GO:0071621	granulocyte chemotaxis	-8.01939	-5.0852	16/78	30685,334724,402857,405770,406471,559080,795785,100002946,100003896,100003911,100170820,100190920,100331911,100331978,100536594,100537869	aanat2,anxa1a,s1pr4,il1b,tnfrsf1a,cftr,cxcl18b,cxcl8a,ccl34a.3,cxcl19,ccl34a.4,csf3b,ccl34b.8,ccl34b.9,cxcl8b.1,ccl39.7
1_Member	GO Biological Processes	GO:0060326	cell chemotaxis	-8.01271	-5.0852	20/123	30685,334724,387293,402857,405770,406471,494109,553366,559080,792585,795785,100002946,100003896,100003911,100170820,100190920,100331911,100331978,100536594,100537869	aanat2,anxa1a,mmp13a,s1pr4,il1b,tnfrsf1a,ch25h,ccr9a,cftr,ccr12b.1,cxcl18b,cxcl8a,ccl34a.3,cxcl19,ccl34a.4,csf3b,ccl34b.8,ccl34b.9,cxcl8b.1,ccl39.7
1_Member	GO Biological Processes	GO:1990266	neutrophil migration	-7.83314	-4.94341	17/91	30685,336933,402857,405770,406471,449557,559080,795785,100002946,100003896,100003911,100170820,100190920,100331911,100331978,100536594,100537869	aanat2,rhogb,s1pr4,il1b,tnfrsf1a,saa,cftr,cxcl18b,cxcl8a,ccl34a.3,cxcl19,ccl34a.4,csf3b,ccl34b.8,ccl34b.9,cxcl8b.1,ccl39.7
1_Member	GO Biological Processes	GO:0030593	neutrophil chemotaxis	-7.74055	-4.9144	15/71	30685,402857,405770,406471,559080,795785,100002946,100003896,100003911,100170820,100190920,100331911,100331978,100536594,100537869	aanat2,s1pr4,il1b,tnfrsf1a,cftr,cxcl18b,cxcl8a,ccl34a.3,cxcl19,ccl34a.4,csf3b,ccl34b.8,ccl34b.9,cxcl8b.1,ccl39.7
1_Member	GO Biological Processes	GO:0006952	defense response	-7.73717	-4.9144	41/446	30767,246227,334724,368917,393386,402837,403133,403138,403139,404039,405770,406397,406471,445073,449557,494109,503594,553962,559020,559080,566739,570410,678516,723996,792160,795305,795785,100002292,100002946,100003896,100003911,100005593,100007521,100170820,100331911,100331978,100536594,100536808,100537869,101885910,101886074	stat3,ptgs2a,anxa1a,adam8a,cybb,hamp,tlr18,tlr5a,tlr5b,npsn,il1b,mmp9,tnfrsf1a,socs1a,saa,ch25h,il4r.1,il17a/f3,ptgs2b,cftr,fes,ptger2b,tnfaip6,tnfaip8l2a,irf1b,acod1,cxcl18b,si:ch73-63e15.2,cxcl8a,ccl34a.3,cxcl19,adam8b,socs1b,ccl34a.4,ccl34b.8,ccl34b.9,cxcl8b.1,si:ch211-66k16.27,ccl39.7,si:ch211-112c15.8,si:ch211-131k2.2
1_Member	GO Biological Processes	GO:0019221	cytokine-mediated signaling pathway	-6.58655	-3.97751	20/149	30767,368326,405770,436740,436923,445073,565104,567257,777651,795785,799475,100003896,100003911,100006778,100007521,100170820,100331911,100331978,100537869,110437721	stat3,il13ra2,il1b,adipor1a,crlf1a,socs1a,lifrb,f3a,il10ra,cxcl18b,il13ra1,ccl34a.3,cxcl19,il6st,socs1b,ccl34a.4,ccl34b.8,ccl34b.9,ccl39.7,il12rb2l
1_Member	GO Biological Processes	GO:0034097	response to cytokine	-6.58468	-3.97751	22/177	30767,334724,368326,405770,406650,436740,436923,445073,565104,567257,777651,795785,799475,100003896,100003911,100006778,100007521,100170820,100331911,100331978,100537869,110437721	stat3,anxa1a,il13ra2,il1b,timp2b,adipor1a,crlf1a,socs1a,lifrb,f3a,il10ra,cxcl18b,il13ra1,ccl34a.3,cxcl19,il6st,socs1b,ccl34a.4,ccl34b.8,ccl34b.9,ccl39.7,il12rb2l
1_Member	GO Biological Processes	GO:0071345	cellular response to cytokine stimulus	-6.30529	-3.7166	20/155	30767,368326,405770,436740,436923,445073,565104,567257,777651,795785,799475,100003896,100003911,100006778,100007521,100170820,100331911,100331978,100537869,110437721	stat3,il13ra2,il1b,adipor1a,crlf1a,socs1a,lifrb,f3a,il10ra,cxcl18b,il13ra1,ccl34a.3,cxcl19,il6st,socs1b,ccl34a.4,ccl34b.8,ccl34b.9,ccl39.7,il12rb2l
1_Member	GO Biological Processes	GO:0071310	cellular response to organic substance	-5.89566	-3.3247	52/737	30671,30705,30767,246227,321837,334189,334724,359834,368326,387529,393622,402837,405770,436740,436923,445073,493181,553962,559020,559080,560481,560638,562705,563884,565104,565295,567257,569142,570410,571948,768121,777651,791580,792884,794053,795785,799475,100002946,100003896,100003911,100005358,100006778,100007521,100149048,100170820,100331911,100331978,100535101,100536137,100537869,100913078,110…	hsp70.3,fgfr1a,stat3,ptgs2a,keap1a,insig1,anxa1a,tgfb1a,il13ra2,ldlra,acsl4a,hamp,il1b,adipor1a,crlf1a,socs1a,fgf7,il17a/f3,ptgs2b,cftr,hspa13,si:ch73-21k16.1,ppp4cb,tgfb1b,lifrb,cers2b,f3a,entpd2b,ptger2b,nr1d4b,foxo1a,il10ra,hspb8,rxfp2a,il13,cxcl18b,il13ra1,cxcl8a,ccl34a.3,cxcl19,si:ch211-274f20.2,il6st,socs1b,si:zfos-80g12.1,ccl34a.4,ccl34b.8,ccl34b.9,hsp70.2,si:ch211-241b2.5,ccl39.7,fcho1,il…
1_Member	GO Biological Processes	GO:0071346	cellular response to interferon-gamma	-3.92146	-1.73788	7/33	445073,100003896,100007521,100170820,100331911,100331978,100537869	socs1a,ccl34a.3,socs1b,ccl34a.4,ccl34b.8,ccl34b.9,ccl39.7
1_Member	GO Biological Processes	GO:0034341	response to interferon-gamma	-3.83453	-1.6847	7/34	445073,100003896,100007521,100170820,100331911,100331978,100537869	socs1a,ccl34a.3,socs1b,ccl34a.4,ccl34b.8,ccl34b.9,ccl39.7
1_Member	GO Biological Processes	GO:0048870	cell motility	-3.83406	-1.6847	47/768	30685,30767,280650,334724,336933,337132,359834,368917,386787,387293,394125,402857,403001,405770,406397,406471,406658,436864,445073,449557,493181,494109,544666,553366,559080,568593,569891,572368,573655,792585,795785,797491,798402,100002946,100003896,100003911,100005593,100005849,100170820,100190920,100331911,100331978,100332265,100536023,100536594,100537869,100884146	aanat2,stat3,klf6a,anxa1a,rhogb,anxa5b,tgfb1a,adam8a,itga5,mmp13a,rhoca,s1pr4,cfl2,il1b,mmp9,tnfrsf1a,cnn2,rnd3b,socs1a,saa,fgf7,ch25h,ptges,ccr9a,cftr,sdc4,nsmfb,tekt3,rhof,ccr12b.1,cxcl18b,itgb7,rhbdf1a,cxcl8a,ccl34a.3,cxcl19,adam8b,rhov,ccl34a.4,csf3b,ccl34b.8,ccl34b.9,ap1ar,apela,cxcl8b.1,ccl39.7,selplg
1_Member	GO Biological Processes	GO:0051674	localization of cell	-3.83406	-1.6847	47/768	30685,30767,280650,334724,336933,337132,359834,368917,386787,387293,394125,402857,403001,405770,406397,406471,406658,436864,445073,449557,493181,494109,544666,553366,559080,568593,569891,572368,573655,792585,795785,797491,798402,100002946,100003896,100003911,100005593,100005849,100170820,100190920,100331911,100331978,100332265,100536023,100536594,100537869,100884146	aanat2,stat3,klf6a,anxa1a,rhogb,anxa5b,tgfb1a,adam8a,itga5,mmp13a,rhoca,s1pr4,cfl2,il1b,mmp9,tnfrsf1a,cnn2,rnd3b,socs1a,saa,fgf7,ch25h,ptges,ccr9a,cftr,sdc4,nsmfb,tekt3,rhof,ccr12b.1,cxcl18b,itgb7,rhbdf1a,cxcl8a,ccl34a.3,cxcl19,adam8b,rhov,ccl34a.4,csf3b,ccl34b.8,ccl34b.9,ap1ar,apela,cxcl8b.1,ccl39.7,selplg
1_Member	GO Biological Processes	GO:0016477	cell migration	-3.44582	-1.35028	43/711	30685,30767,280650,334724,336933,359834,368917,386787,387293,394125,402857,405770,406397,406471,406658,436864,445073,449557,493181,494109,544666,553366,559080,568593,569891,573655,792585,795785,797491,798402,100002946,100003896,100003911,100005593,100005849,100170820,100190920,100331911,100331978,100536023,100536594,100537869,100884146	aanat2,stat3,klf6a,anxa1a,rhogb,tgfb1a,adam8a,itga5,mmp13a,rhoca,s1pr4,il1b,mmp9,tnfrsf1a,cnn2,rnd3b,socs1a,saa,fgf7,ch25h,ptges,ccr9a,cftr,sdc4,nsmfb,rhof,ccr12b.1,cxcl18b,itgb7,rhbdf1a,cxcl8a,ccl34a.3,cxcl19,adam8b,rhov,ccl34a.4,csf3b,ccl34b.8,ccl34b.9,apela,cxcl8b.1,ccl39.7,selplg
1_Member	GO Biological Processes	GO:0070555	response to interleukin-1	-3.44412	-1.35028	7/39	334724,405770,100003896,100170820,100331911,100331978,100537869	anxa1a,il1b,ccl34a.3,ccl34a.4,ccl34b.8,ccl34b.9,ccl39.7
1_Member	GO Biological Processes	GO:0070098	chemokine-mediated signaling pathway	-3.30555	-1.25572	7/41	795785,100003896,100003911,100170820,100331911,100331978,100537869	cxcl18b,ccl34a.3,cxcl19,ccl34a.4,ccl34b.8,ccl34b.9,ccl39.7
1_Member	GO Biological Processes	GO:0048247	lymphocyte chemotaxis	-3.28531	-1.25091	6/30	494109,100003896,100170820,100331911,100331978,100537869	ch25h,ccl34a.3,ccl34a.4,ccl34b.8,ccl34b.9,ccl39.7
1_Member	GO Biological Processes	GO:0072676	lymphocyte migration	-3.17545	-1.16559	7/43	445073,494109,100003896,100170820,100331911,100331978,100537869	socs1a,ch25h,ccl34a.3,ccl34a.4,ccl34b.8,ccl34b.9,ccl39.7
1_Member	GO Biological Processes	GO:1990868	response to chemokine	-3.17545	-1.16559	7/43	795785,100003896,100003911,100170820,100331911,100331978,100537869	cxcl18b,ccl34a.3,cxcl19,ccl34a.4,ccl34b.8,ccl34b.9,ccl39.7
1_Member	GO Biological Processes	GO:1990869	cellular response to chemokine	-3.17545	-1.16559	7/43	795785,100003896,100003911,100170820,100331911,100331978,100537869	cxcl18b,ccl34a.3,cxcl19,ccl34a.4,ccl34b.8,ccl34b.9,ccl39.7
1_Member	GO Biological Processes	GO:0071347	cellular response to interleukin-1	-2.91297	-1.00476	6/35	405770,100003896,100170820,100331911,100331978,100537869	il1b,ccl34a.3,ccl34a.4,ccl34b.8,ccl34b.9,ccl39.7
1_Member	GO Biological Processes	GO:0009615	response to virus	-2.8033	-0.95167	9/78	393939,405770,406463,406471,494109,792160,100331911,100331978,100537869	atf3,il1b,nfkbiaa,tnfrsf1a,ch25h,irf1b,ccl34b.8,ccl34b.9,ccl39.7
1_Member	GO Biological Processes	GO:0006935	chemotaxis	-2.67417	-0.853955	26/403	30685,30689,30767,334724,336933,387293,402857,405770,406471,493181,494109,553366,559080,566739,791200,792585,795785,100002946,100003896,100003911,100170820,100190920,100331911,100331978,100536594,100537869	aanat2,epha2a,stat3,anxa1a,rhogb,mmp13a,s1pr4,il1b,tnfrsf1a,fgf7,ch25h,ccr9a,cftr,fes,lrrc15,ccr12b.1,cxcl18b,cxcl8a,ccl34a.3,cxcl19,ccl34a.4,csf3b,ccl34b.8,ccl34b.9,cxcl8b.1,ccl39.7
1_Member	GO Biological Processes	GO:0002548	monocyte chemotaxis	-2.44901	-0.684077	5/30	100003896,100170820,100331911,100331978,100537869	ccl34a.3,ccl34a.4,ccl34b.8,ccl34b.9,ccl39.7
1_Member	GO Biological Processes	GO:0042330	taxis	-2.433	-0.678937	26/420	30685,30689,30767,334724,336933,387293,402857,405770,406471,493181,494109,553366,559080,566739,791200,792585,795785,100002946,100003896,100003911,100170820,100190920,100331911,100331978,100536594,100537869	aanat2,epha2a,stat3,anxa1a,rhogb,mmp13a,s1pr4,il1b,tnfrsf1a,fgf7,ch25h,ccr9a,cftr,fes,lrrc15,ccr12b.1,cxcl18b,cxcl8a,ccl34a.3,cxcl19,ccl34a.4,csf3b,ccl34b.8,ccl34b.9,cxcl8b.1,ccl39.7
1_Member	GO Biological Processes	GO:0071674	mononuclear cell migration	-2.32376	-0.60771	5/32	100003896,100170820,100331911,100331978,100537869	ccl34a.3,ccl34a.4,ccl34b.8,ccl34b.9,ccl39.7
2_Summary	GO Biological Processes	GO:0008283	cell proliferation	-8.19067	-5.0852	41/430	30705,30767,280650,317638,321283,321897,327284,334724,335916,336038,359834,368329,393665,407086,407664,493181,494071,553181,556894,560193,560341,563884,564874,566739,568159,568416,570404,678622,768121,792085,792160,797938,798402,100188894,100190920,100270759,100334610,100536023,100536137,100538016,108180095	fgfr1a,stat3,klf6a,igfbp1a,tacc3,gnl3,lgals9l3,anxa1a,jun,junbb,tgfb1a,cdkn1bb,ndrg1b,junba,hbegfb,fgf7,irf2,kitlgb,tfec,il34,mych,tgfb1b,tnfrsf21,fes,ago3b,wt1b,il11a,tnfrsf9a,foxo1a,ndrg1a,irf1b,hbegfa,rhbdf1a,il4,csf3b,csf3a,nppb,apela,si:ch211-241b2.5,si:dkey-79d12.5,il11b
2_Member	GO Biological Processes	GO:0008283	cell proliferation	-8.19067	-5.0852	41/430	30705,30767,280650,317638,321283,321897,327284,334724,335916,336038,359834,368329,393665,407086,407664,493181,494071,553181,556894,560193,560341,563884,564874,566739,568159,568416,570404,678622,768121,792085,792160,797938,798402,100188894,100190920,100270759,100334610,100536023,100536137,100538016,108180095	fgfr1a,stat3,klf6a,igfbp1a,tacc3,gnl3,lgals9l3,anxa1a,jun,junbb,tgfb1a,cdkn1bb,ndrg1b,junba,hbegfb,fgf7,irf2,kitlgb,tfec,il34,mych,tgfb1b,tnfrsf21,fes,ago3b,wt1b,il11a,tnfrsf9a,foxo1a,ndrg1a,irf1b,hbegfa,rhbdf1a,il4,csf3b,csf3a,nppb,apela,si:ch211-241b2.5,si:dkey-79d12.5,il11b
2_Member	GO Biological Processes	GO:0042127	regulation of cell proliferation	-6.80629	-4.13842	32/326	30705,30767,280650,317638,321897,327284,334724,335916,336038,359834,368329,393665,407086,407664,493181,553181,560193,560341,563884,564874,566739,568159,568416,570404,678622,792085,792160,797938,100536023,100536137,100538016,108180095	fgfr1a,stat3,klf6a,igfbp1a,gnl3,lgals9l3,anxa1a,jun,junbb,tgfb1a,cdkn1bb,ndrg1b,junba,hbegfb,fgf7,kitlgb,il34,mych,tgfb1b,tnfrsf21,fes,ago3b,wt1b,il11a,tnfrsf9a,ndrg1a,irf1b,hbegfa,apela,si:ch211-241b2.5,si:dkey-79d12.5,il11b
2_Member	GO Biological Processes	GO:0008284	positive regulation of cell proliferation	-3.16232	-1.1572	13/131	30705,30767,334724,407664,493181,553181,560193,560341,570404,797938,100536023,100536137,108180095	fgfr1a,stat3,anxa1a,hbegfb,fgf7,kitlgb,il34,mych,il11a,hbegfa,apela,si:ch211-241b2.5,il11b
3_Summary	GO Biological Processes	GO:0033993	response to lipid	-8.05338	-5.0852	23/160	30464,246227,321837,334189,334724,386661,387529,402837,405770,406658,553962,559080,565295,565656,570410,794053,795785,100002946,100003911,100033581,100033582,100126017,100536137,140814,336933,393939,403138,403139,404039,406397,406459,406463,406471,449557,450063,494109,550369,567278,792160,795305,100331911,100331978,100536594,100537869,30705,30767,192125,373879,445073,447895,560638,569142,768121,1…	rxrga,ptgs2a,keap1a,insig1,anxa1a,scd,ldlra,hamp,il1b,cnn2,il17a/f3,cftr,cers2b,bcl3,ptger2b,il13,cxcl18b,cxcl8a,cxcl19,mir21-1,mir21-2,gpr84,si:ch211-241b2.5,cebpb,rhogb,atf3,tlr5a,tlr5b,npsn,mmp9,zgc:77112,nfkbiaa,tnfrsf1a,saa,mogat2,ch25h,nsdhl,lect2l,irf1b,acod1,ccl34b.8,ccl34b.9,cxcl8b.1,ccl39.7,fgfr1a,stat3,glra4b,p2rx5,socs1a,gpx1b,si:ch73-21k16.1,entpd2b,foxo1a,si:zfos-80g12.1,tp53,nme5,a…
3_Member	GO Biological Processes	GO:0033993	response to lipid	-8.05338	-5.0852	23/160	30464,246227,321837,334189,334724,386661,387529,402837,405770,406658,553962,559080,565295,565656,570410,794053,795785,100002946,100003911,100033581,100033582,100126017,100536137	rxrga,ptgs2a,keap1a,insig1,anxa1a,scd,ldlra,hamp,il1b,cnn2,il17a/f3,cftr,cers2b,bcl3,ptger2b,il13,cxcl18b,cxcl8a,cxcl19,mir21-1,mir21-2,gpr84,si:ch211-241b2.5
3_Member	GO Biological Processes	GO:0071396	cellular response to lipid	-7.4002	-4.60739	15/75	321837,334189,334724,387529,402837,405770,553962,559080,565295,570410,794053,795785,100002946,100003911,100536137	keap1a,insig1,anxa1a,ldlra,hamp,il1b,il17a/f3,cftr,cers2b,ptger2b,il13,cxcl18b,cxcl8a,cxcl19,si:ch211-241b2.5
3_Member	GO Biological Processes	GO:0043207	response to external biotic stimulus	-7.08677	-4.34831	32/317	140814,336933,387529,393939,402837,403138,403139,404039,405770,406397,406459,406463,406471,449557,450063,494109,550369,553962,559080,567278,792160,794053,795305,795785,100002946,100003911,100126017,100331911,100331978,100536137,100536594,100537869	cebpb,rhogb,ldlra,atf3,hamp,tlr5a,tlr5b,npsn,il1b,mmp9,zgc:77112,nfkbiaa,tnfrsf1a,saa,mogat2,ch25h,nsdhl,il17a/f3,cftr,lect2l,irf1b,il13,acod1,cxcl18b,cxcl8a,cxcl19,gpr84,ccl34b.8,ccl34b.9,si:ch211-241b2.5,cxcl8b.1,ccl39.7
3_Member	GO Biological Processes	GO:0051707	response to other organism	-7.08677	-4.34831	32/317	140814,336933,387529,393939,402837,403138,403139,404039,405770,406397,406459,406463,406471,449557,450063,494109,550369,553962,559080,567278,792160,794053,795305,795785,100002946,100003911,100126017,100331911,100331978,100536137,100536594,100537869	cebpb,rhogb,ldlra,atf3,hamp,tlr5a,tlr5b,npsn,il1b,mmp9,zgc:77112,nfkbiaa,tnfrsf1a,saa,mogat2,ch25h,nsdhl,il17a/f3,cftr,lect2l,irf1b,il13,acod1,cxcl18b,cxcl8a,cxcl19,gpr84,ccl34b.8,ccl34b.9,si:ch211-241b2.5,cxcl8b.1,ccl39.7
3_Member	GO Biological Processes	GO:0009607	response to biotic stimulus	-6.96062	-4.24699	32/321	140814,336933,387529,393939,402837,403138,403139,404039,405770,406397,406459,406463,406471,449557,450063,494109,550369,553962,559080,567278,792160,794053,795305,795785,100002946,100003911,100126017,100331911,100331978,100536137,100536594,100537869	cebpb,rhogb,ldlra,atf3,hamp,tlr5a,tlr5b,npsn,il1b,mmp9,zgc:77112,nfkbiaa,tnfrsf1a,saa,mogat2,ch25h,nsdhl,il17a/f3,cftr,lect2l,irf1b,il13,acod1,cxcl18b,cxcl8a,cxcl19,gpr84,ccl34b.8,ccl34b.9,si:ch211-241b2.5,cxcl8b.1,ccl39.7
3_Member	GO Biological Processes	GO:1901700	response to oxygen-containing compound	-5.38798	-2.88147	29/325	30464,30705,30767,192125,321837,334189,334724,373879,386661,387529,402837,405770,445073,447895,553962,559080,560638,569142,570410,768121,794053,795785,100002946,100003911,100033581,100033582,100126017,100149048,100536137	rxrga,fgfr1a,stat3,glra4b,keap1a,insig1,anxa1a,p2rx5,scd,ldlra,hamp,il1b,socs1a,gpx1b,il17a/f3,cftr,si:ch73-21k16.1,entpd2b,ptger2b,foxo1a,il13,cxcl18b,cxcl8a,cxcl19,mir21-1,mir21-2,gpr84,si:zfos-80g12.1,si:ch211-241b2.5
3_Member	GO Biological Processes	GO:0051704	multi-organism process	-5.07662	-2.59908	38/505	30590,140814,336933,387529,393939,402837,403138,403139,404039,405770,406397,406459,406463,406471,436789,449557,450063,493624,494109,550369,553962,559080,561459,567278,792160,794053,795305,795785,100002946,100003911,100126017,100126104,100331911,100331978,100536023,100536137,100536594,100537869	tp53,cebpb,rhogb,ldlra,atf3,hamp,tlr5a,tlr5b,npsn,il1b,mmp9,zgc:77112,nfkbiaa,tnfrsf1a,nme5,saa,mogat2,amh,ch25h,nsdhl,il17a/f3,cftr,dazap1,lect2l,irf1b,il13,acod1,cxcl18b,cxcl8a,cxcl19,gpr84,zp3e,ccl34b.8,ccl34b.9,apela,si:ch211-241b2.5,cxcl8b.1,ccl39.7
3_Member	GO Biological Processes	GO:0009617	response to bacterium	-4.9046	-2.45421	22/223	140814,336933,387529,402837,403138,403139,404039,405770,406397,406471,449557,553962,559080,567278,794053,795305,795785,100002946,100003911,100126017,100536137,100536594	cebpb,rhogb,ldlra,hamp,tlr5a,tlr5b,npsn,il1b,mmp9,tnfrsf1a,saa,il17a/f3,cftr,lect2l,il13,acod1,cxcl18b,cxcl8a,cxcl19,gpr84,si:ch211-241b2.5,cxcl8b.1
3_Member	GO Biological Processes	GO:0071219	cellular response to molecule of bacterial origin	-4.5244	-2.15756	7/27	387529,405770,553962,794053,795785,100003911,100536137	ldlra,il1b,il17a/f3,il13,cxcl18b,cxcl19,si:ch211-241b2.5
3_Member	GO Biological Processes	GO:0071222	cellular response to lipopolysaccharide	-4.5244	-2.15756	7/27	387529,405770,553962,794053,795785,100003911,100536137	ldlra,il1b,il17a/f3,il13,cxcl18b,cxcl19,si:ch211-241b2.5
3_Member	GO Biological Processes	GO:0071216	cellular response to biotic stimulus	-4.30594	-2.01828	7/29	387529,405770,553962,794053,795785,100003911,100536137	ldlra,il1b,il17a/f3,il13,cxcl18b,cxcl19,si:ch211-241b2.5
3_Member	GO Biological Processes	GO:1901701	cellular response to oxygen-containing compound	-3.98133	-1.76821	19/204	30767,321837,334189,334724,387529,402837,405770,553962,559080,560638,569142,570410,768121,794053,795785,100002946,100003911,100149048,100536137	stat3,keap1a,insig1,anxa1a,ldlra,hamp,il1b,il17a/f3,cftr,si:ch73-21k16.1,entpd2b,ptger2b,foxo1a,il13,cxcl18b,cxcl8a,cxcl19,si:zfos-80g12.1,si:ch211-241b2.5
3_Member	GO Biological Processes	GO:0032496	response to lipopolysaccharide	-3.56484	-1.43479	8/49	387529,405770,553962,794053,795785,100003911,100126017,100536137	ldlra,il1b,il17a/f3,il13,cxcl18b,cxcl19,gpr84,si:ch211-241b2.5
3_Member	GO Biological Processes	GO:0002237	response to molecule of bacterial origin	-3.32469	-1.2696	8/53	387529,405770,553962,794053,795785,100003911,100126017,100536137	ldlra,il1b,il17a/f3,il13,cxcl18b,cxcl19,gpr84,si:ch211-241b2.5
4_Summary	GO Biological Processes	GO:0006820	anion transport	-8.0451	-5.0852	35/336	57957,84703,192125,321541,327276,334395,334724,393909,399488,406458,406537,445176,492513,492810,494042,553707,556491,557584,557884,558214,558924,559080,561766,563270,566469,567420,574425,641560,791156,795133,795588,100005797,100136868,100149324,101884924	slc7a6,slc4a1a,glra4b,slc20a1b,slc16a3,slc43a1a,anxa1a,pitpnaa,slc3a2b,slc20a1a,slc13a2,mfsd2ab,clic5a,mfsd2aa,slc43a2b,prelid1b,slc10a4,clcn5b,slc16a8,slc12a7a,abca1a,cftr,slc16a6b,prelid3a,si:dkeyp-120h9.1,slc7a10a,zgc:114041,slc7a7,slc25a15a,clcn1a,slc16a9a,slc38a5a,abca1b,proca1,slc38a3b
4_Member	GO Biological Processes	GO:0006820	anion transport	-8.0451	-5.0852	35/336	57957,84703,192125,321541,327276,334395,334724,393909,399488,406458,406537,445176,492513,492810,494042,553707,556491,557584,557884,558214,558924,559080,561766,563270,566469,567420,574425,641560,791156,795133,795588,100005797,100136868,100149324,101884924	slc7a6,slc4a1a,glra4b,slc20a1b,slc16a3,slc43a1a,anxa1a,pitpnaa,slc3a2b,slc20a1a,slc13a2,mfsd2ab,clic5a,mfsd2aa,slc43a2b,prelid1b,slc10a4,clcn5b,slc16a8,slc12a7a,abca1a,cftr,slc16a6b,prelid3a,si:dkeyp-120h9.1,slc7a10a,zgc:114041,slc7a7,slc25a15a,clcn1a,slc16a9a,slc38a5a,abca1b,proca1,slc38a3b
4_Member	GO Biological Processes	GO:0015711	organic anion transport	-8.03634	-5.0852	27/215	57957,84703,327276,334395,334724,393909,399488,445176,492810,494042,553707,556491,557884,558924,559080,561766,563270,566469,567420,574425,641560,791156,795588,100005797,100136868,100149324,101884924	slc7a6,slc4a1a,slc16a3,slc43a1a,anxa1a,pitpnaa,slc3a2b,mfsd2ab,mfsd2aa,slc43a2b,prelid1b,slc10a4,slc16a8,abca1a,cftr,slc16a6b,prelid3a,si:dkeyp-120h9.1,slc7a10a,zgc:114041,slc7a7,slc25a15a,slc16a9a,slc38a5a,abca1b,proca1,slc38a3b
4_Member	GO Biological Processes	GO:0046942	carboxylic acid transport	-6.83319	-4.14304	20/144	57957,327276,334395,334724,399488,445176,492810,494042,556491,557884,561766,566469,567420,574425,641560,791156,795588,100005797,100149324,101884924	slc7a6,slc16a3,slc43a1a,anxa1a,slc3a2b,mfsd2ab,mfsd2aa,slc43a2b,slc10a4,slc16a8,slc16a6b,si:dkeyp-120h9.1,slc7a10a,zgc:114041,slc7a7,slc25a15a,slc16a9a,slc38a5a,proca1,slc38a3b
4_Member	GO Biological Processes	GO:0015849	organic acid transport	-6.73314	-4.08646	20/146	57957,327276,334395,334724,399488,445176,492810,494042,556491,557884,561766,566469,567420,574425,641560,791156,795588,100005797,100149324,101884924	slc7a6,slc16a3,slc43a1a,anxa1a,slc3a2b,mfsd2ab,mfsd2aa,slc43a2b,slc10a4,slc16a8,slc16a6b,si:dkeyp-120h9.1,slc7a10a,zgc:114041,slc7a7,slc25a15a,slc16a9a,slc38a5a,proca1,slc38a3b
4_Member	GO Biological Processes	GO:0015718	monocarboxylic acid transport	-4.7841	-2.35927	11/66	327276,334724,445176,492810,556491,557884,561766,574425,795588,100149324,101884924	slc16a3,anxa1a,mfsd2ab,mfsd2aa,slc10a4,slc16a8,slc16a6b,zgc:114041,slc16a9a,proca1,slc38a3b
4_Member	GO Biological Processes	GO:0006865	amino acid transport	-4.2124	-1.96778	10/63	57957,334395,399488,494042,566469,567420,641560,791156,100005797,101884924	slc7a6,slc43a1a,slc3a2b,slc43a2b,si:dkeyp-120h9.1,slc7a10a,slc7a7,slc25a15a,slc38a5a,slc38a3b
4_Member	GO Biological Processes	GO:0003333	amino acid transmembrane transport	-3.44412	-1.35028	7/39	57957,566469,567420,641560,791156,100005797,101884924	slc7a6,si:dkeyp-120h9.1,slc7a10a,slc7a7,slc25a15a,slc38a5a,slc38a3b
4_Member	GO Biological Processes	GO:0015804	neutral amino acid transport	-2.98825	-1.05277	5/23	334395,494042,567420,100005797,101884924	slc43a1a,slc43a2b,slc7a10a,slc38a5a,slc38a3b
4_Member	GO Biological Processes	GO:0098656	anion transmembrane transport	-2.86505	-0.983337	13/141	57957,192125,321541,406458,406537,558214,559080,566469,567420,641560,791156,100005797,101884924	slc7a6,glra4b,slc20a1b,slc20a1a,slc13a2,slc12a7a,cftr,si:dkeyp-120h9.1,slc7a10a,slc7a7,slc25a15a,slc38a5a,slc38a3b
4_Member	GO Biological Processes	GO:1903825	organic acid transmembrane transport	-2.40142	-0.665509	7/58	57957,566469,567420,641560,791156,100005797,101884924	slc7a6,si:dkeyp-120h9.1,slc7a10a,slc7a7,slc25a15a,slc38a5a,slc38a3b
4_Member	GO Biological Processes	GO:1905039	carboxylic acid transmembrane transport	-2.40142	-0.665509	7/58	57957,566469,567420,641560,791156,100005797,101884924	slc7a6,si:dkeyp-120h9.1,slc7a10a,slc7a7,slc25a15a,slc38a5a,slc38a3b
5_Summary	GO Biological Processes	GO:0006955	immune response	-5.46943	-2.92348	41/543	321453,334724,368615,393611,403133,403138,403139,405770,406471,445073,553366,553377,554157,560966,561001,564874,566739,570832,723996,768172,768248,792160,792585,795785,796658,100002946,100003896,100003911,100004946,100007521,100170820,100188894,100190920,100270759,100331911,100331978,100536137,100536594,100536808,100537869,100885851,30481,280650,317765,327284,336933,368917,393665,406397,406463,55…	ctsla,anxa1a,mhc2b,c6,tlr18,tlr5a,tlr5b,il1b,tnfrsf1a,socs1a,ccr9a,prg4b,ctss2.1,si:ch211-158d24.4,cd83,tnfrsf21,fes,c7b,tnfaip8l2a,zgc:153911,fas,irf1b,ccr12b.1,cxcl18b,si:dkey-169i5.4,cxcl8a,ccl34a.3,cxcl19,trpm4a,socs1b,ccl34a.4,il4,csf3b,csf3a,ccl34b.8,ccl34b.9,si:ch211-241b2.5,cxcl8b.1,si:ch211-66k16.27,ccl39.7,il6,gata1a,klf6a,nfe2,lgals9l3,rhogb,adam8a,ndrg1b,mmp9,nfkbiaa,cftr,il34,cish,bc…
5_Member	GO Biological Processes	GO:0006955	immune response	-5.46943	-2.92348	41/543	321453,334724,368615,393611,403133,403138,403139,405770,406471,445073,553366,553377,554157,560966,561001,564874,566739,570832,723996,768172,768248,792160,792585,795785,796658,100002946,100003896,100003911,100004946,100007521,100170820,100188894,100190920,100270759,100331911,100331978,100536137,100536594,100536808,100537869,100885851	ctsla,anxa1a,mhc2b,c6,tlr18,tlr5a,tlr5b,il1b,tnfrsf1a,socs1a,ccr9a,prg4b,ctss2.1,si:ch211-158d24.4,cd83,tnfrsf21,fes,c7b,tnfaip8l2a,zgc:153911,fas,irf1b,ccr12b.1,cxcl18b,si:dkey-169i5.4,cxcl8a,ccl34a.3,cxcl19,trpm4a,socs1b,ccl34a.4,il4,csf3b,csf3a,ccl34b.8,ccl34b.9,si:ch211-241b2.5,cxcl8b.1,si:ch211-66k16.27,ccl39.7,il6
5_Member	GO Biological Processes	GO:0002682	regulation of immune system process	-5.44689	-2.92348	31/358	30481,280650,317765,327284,334724,336933,368917,393611,393665,403133,403138,403139,406397,406463,406471,445073,559080,560193,564874,566739,570832,767678,768172,792160,796658,100001936,100002946,100004946,100005593,100007521,100536137	gata1a,klf6a,nfe2,lgals9l3,anxa1a,rhogb,adam8a,c6,ndrg1b,tlr18,tlr5a,tlr5b,mmp9,nfkbiaa,tnfrsf1a,socs1a,cftr,il34,tnfrsf21,fes,c7b,cish,zgc:153911,irf1b,si:dkey-169i5.4,bcl6ab,cxcl8a,trpm4a,adam8b,socs1b,si:ch211-241b2.5
6_Summary	GO Biological Processes	GO:0006690	icosanoid metabolic process	-5.44523	-2.92348	8/28	246227,334724,337376,544666,553602,559020,559148,794132,386661,393622,378722,393096,394138,406339,447836,791484,317745,334189,338306,436600,436789,557286,606663,768121,768185,792824,795400,317765,321837,447895,791518,100149048	ptgs2a,anxa1a,alox5ap,ptges,alox5b.3,ptgs2b,ptgis,si:dkey-17e16.9,scd,acsl4a,rdh10b,lipg,asns,hk2,pfkma,rbp1.1,impdh2,insig1,impdh1b,ebp,nme5,sptlc2b,psph,foxo1a,hsd17b7,pgp,lss,nfe2,keap1a,gpx1b,hmox1a,si:zfos-80g12.1
6_Member	GO Biological Processes	GO:0006690	icosanoid metabolic process	-5.44523	-2.92348	8/28	246227,334724,337376,544666,553602,559020,559148,794132	ptgs2a,anxa1a,alox5ap,ptges,alox5b.3,ptgs2b,ptgis,si:dkey-17e16.9
6_Member	GO Biological Processes	GO:0006636	unsaturated fatty acid biosynthetic process	-4.8624	-2.42498	8/33	246227,334724,386661,544666,553602,559020,559148,794132	ptgs2a,anxa1a,scd,ptges,alox5b.3,ptgs2b,ptgis,si:dkey-17e16.9
6_Member	GO Biological Processes	GO:0046456	icosanoid biosynthetic process	-4.6348	-2.2222	6/18	246227,334724,337376,544666,559020,559148	ptgs2a,anxa1a,alox5ap,ptges,ptgs2b,ptgis
6_Member	GO Biological Processes	GO:0033559	unsaturated fatty acid metabolic process	-4.5643	-2.1636	8/36	246227,334724,386661,544666,553602,559020,559148,794132	ptgs2a,anxa1a,scd,ptges,alox5b.3,ptgs2b,ptgis,si:dkey-17e16.9
6_Member	GO Biological Processes	GO:0001516	prostaglandin biosynthetic process	-4.27949	-2.00956	5/13	246227,334724,544666,559020,559148	ptgs2a,anxa1a,ptges,ptgs2b,ptgis
6_Member	GO Biological Processes	GO:0046457	prostanoid biosynthetic process	-4.27949	-2.00956	5/13	246227,334724,544666,559020,559148	ptgs2a,anxa1a,ptges,ptgs2b,ptgis
6_Member	GO Biological Processes	GO:1901568	fatty acid derivative metabolic process	-4.21777	-1.96778	9/51	246227,334724,337376,393622,544666,553602,559020,559148,794132	ptgs2a,anxa1a,alox5ap,acsl4a,ptges,alox5b.3,ptgs2b,ptgis,si:dkey-17e16.9
6_Member	GO Biological Processes	GO:0006692	prostanoid metabolic process	-3.93684	-1.74608	5/15	246227,334724,544666,559020,559148	ptgs2a,anxa1a,ptges,ptgs2b,ptgis
6_Member	GO Biological Processes	GO:0006693	prostaglandin metabolic process	-3.93684	-1.74608	5/15	246227,334724,544666,559020,559148	ptgs2a,anxa1a,ptges,ptgs2b,ptgis
6_Member	GO Biological Processes	GO:0072330	monocarboxylic acid biosynthetic process	-3.46023	-1.35028	14/138	246227,334724,378722,386661,393096,394138,406339,447836,544666,553602,559020,559148,791484,794132	ptgs2a,anxa1a,rdh10b,scd,lipg,asns,hk2,pfkma,ptges,alox5b.3,ptgs2b,ptgis,rbp1.1,si:dkey-17e16.9
6_Member	GO Biological Processes	GO:0019369	arachidonic acid metabolic process	-3.39553	-1.32761	4/11	246227,553602,559020,794132	ptgs2a,alox5b.3,ptgs2b,si:dkey-17e16.9
6_Member	GO Biological Processes	GO:0001676	long-chain fatty acid metabolic process	-3.08214	-1.12184	5/22	246227,393622,553602,559020,794132	ptgs2a,acsl4a,alox5b.3,ptgs2b,si:dkey-17e16.9
6_Member	GO Biological Processes	GO:1901570	fatty acid derivative biosynthetic process	-2.98178	-1.0503	6/34	246227,334724,337376,544666,559020,559148	ptgs2a,anxa1a,alox5ap,ptges,ptgs2b,ptgis
6_Member	GO Biological Processes	GO:0044283	small molecule biosynthetic process	-2.92038	-1.00807	26/387	246227,317745,334189,334724,337376,338306,378722,386661,393096,394138,406339,436600,436789,447836,544666,553602,557286,559020,559148,606663,768121,768185,791484,792824,794132,795400	ptgs2a,impdh2,insig1,anxa1a,alox5ap,impdh1b,rdh10b,scd,lipg,asns,hk2,ebp,nme5,pfkma,ptges,alox5b.3,sptlc2b,ptgs2b,ptgis,psph,foxo1a,hsd17b7,rbp1.1,pgp,si:dkey-17e16.9,lss
6_Member	GO Biological Processes	GO:0006633	fatty acid biosynthetic process	-2.84316	-0.978064	9/77	246227,334724,386661,393096,544666,553602,559020,559148,794132	ptgs2a,anxa1a,scd,lipg,ptges,alox5b.3,ptgs2b,ptgis,si:dkey-17e16.9
6_Member	GO Biological Processes	GO:0046394	carboxylic acid biosynthetic process	-2.44209	-0.684077	16/214	246227,334724,337376,378722,386661,393096,394138,406339,447836,544666,553602,559020,559148,606663,791484,794132	ptgs2a,anxa1a,alox5ap,rdh10b,scd,lipg,asns,hk2,pfkma,ptges,alox5b.3,ptgs2b,ptgis,psph,rbp1.1,si:dkey-17e16.9
6_Member	GO Biological Processes	GO:0016053	organic acid biosynthetic process	-2.40277	-0.665509	16/216	246227,334724,337376,378722,386661,393096,394138,406339,447836,544666,553602,559020,559148,606663,791484,794132	ptgs2a,anxa1a,alox5ap,rdh10b,scd,lipg,asns,hk2,pfkma,ptges,alox5b.3,ptgs2b,ptgis,psph,rbp1.1,si:dkey-17e16.9
6_Member	GO Biological Processes	GO:0006979	response to oxidative stress	-2.31212	-0.598485	9/92	246227,317765,321837,334724,436789,447895,559020,791518,100149048	ptgs2a,nfe2,keap1a,anxa1a,nme5,gpx1b,ptgs2b,hmox1a,si:zfos-80g12.1
7_Summary	GO Biological Processes	GO:0008610	lipid biosynthetic process	-5.28399	-2.79221	29/329	246227,334189,334724,336430,378722,386661,393096,393805,394060,402987,436600,450063,494109,541337,544666,550369,553602,556667,557286,559020,559054,559148,560638,565295,768185,791484,794132,795400,799528,334098,335409,393622,406596,445073,449926,563806,767678,792824,100007521,100136861,100148818,100149324,406290	ptgs2a,insig1,anxa1a,si:ch73-21k16.5,rdh10b,scd,lipg,mid1ip1b,hmgcs1,cga,ebp,mogat2,ch25h,sptssa,ptges,nsdhl,alox5b.3,pigt,sptlc2b,ptgs2b,hmgcra,ptgis,si:ch73-21k16.1,cers2b,hsd17b7,rbp1.1,si:dkey-17e16.9,lss,sqlea,hsd11b2,socs3a,acsl4a,socs3b,socs1a,iah1,plpp2a,cish,pgp,socs1b,cishb,si:ch73-55i23.1,proca1,itpk1a
7_Member	GO Biological Processes	GO:0008610	lipid biosynthetic process	-5.28399	-2.79221	29/329	246227,334189,334724,336430,378722,386661,393096,393805,394060,402987,436600,450063,494109,541337,544666,550369,553602,556667,557286,559020,559054,559148,560638,565295,768185,791484,794132,795400,799528	ptgs2a,insig1,anxa1a,si:ch73-21k16.5,rdh10b,scd,lipg,mid1ip1b,hmgcs1,cga,ebp,mogat2,ch25h,sptssa,ptges,nsdhl,alox5b.3,pigt,sptlc2b,ptgs2b,hmgcra,ptgis,si:ch73-21k16.1,cers2b,hsd17b7,rbp1.1,si:dkey-17e16.9,lss,sqlea
7_Member	GO Biological Processes	GO:0016126	sterol biosynthetic process	-4.96955	-2.50579	8/32	334189,394060,436600,494109,559054,768185,795400,799528	insig1,hmgcs1,ebp,ch25h,hmgcra,hsd17b7,lss,sqlea
7_Member	GO Biological Processes	GO:0006694	steroid biosynthetic process	-3.97901	-1.76821	10/67	334189,394060,402987,436600,494109,550369,559054,768185,795400,799528	insig1,hmgcs1,cga,ebp,ch25h,nsdhl,hmgcra,hsd17b7,lss,sqlea
7_Member	GO Biological Processes	GO:0016125	sterol metabolic process	-3.43639	-1.3483	9/64	334189,394060,436600,494109,550369,559054,768185,795400,799528	insig1,hmgcs1,ebp,ch25h,nsdhl,hmgcra,hsd17b7,lss,sqlea
7_Member	GO Biological Processes	GO:0008202	steroid metabolic process	-3.20411	-1.17969	11/98	334098,334189,394060,402987,436600,494109,550369,559054,768185,795400,799528	hsd11b2,insig1,hmgcs1,cga,ebp,ch25h,nsdhl,hmgcra,hsd17b7,lss,sqlea
7_Member	GO Biological Processes	GO:0008203	cholesterol metabolic process	-2.88207	-0.986125	7/48	334189,436600,494109,550369,768185,795400,799528	insig1,ebp,ch25h,nsdhl,hsd17b7,lss,sqlea
7_Member	GO Biological Processes	GO:1902652	secondary alcohol metabolic process	-2.8282	-0.969886	7/49	334189,436600,494109,550369,768185,795400,799528	insig1,ebp,ch25h,nsdhl,hsd17b7,lss,sqlea
7_Member	GO Biological Processes	GO:0006695	cholesterol biosynthetic process	-2.71457	-0.888686	4/16	334189,436600,768185,795400	insig1,ebp,hsd17b7,lss
7_Member	GO Biological Processes	GO:1902653	secondary alcohol biosynthetic process	-2.71457	-0.888686	4/16	334189,436600,768185,795400	insig1,ebp,hsd17b7,lss
7_Member	GO Biological Processes	GO:0006629	lipid metabolic process	-2.4995	-0.723722	42/772	246227,334098,334189,334724,335409,336430,378722,386661,393096,393622,393805,394060,402987,406596,436600,445073,449926,450063,494109,541337,544666,550369,553602,556667,557286,559020,559054,559148,560638,563806,565295,767678,768185,791484,792824,794132,795400,799528,100007521,100136861,100148818,100149324	ptgs2a,hsd11b2,insig1,anxa1a,socs3a,si:ch73-21k16.5,rdh10b,scd,lipg,acsl4a,mid1ip1b,hmgcs1,cga,socs3b,ebp,socs1a,iah1,mogat2,ch25h,sptssa,ptges,nsdhl,alox5b.3,pigt,sptlc2b,ptgs2b,hmgcra,ptgis,si:ch73-21k16.1,plpp2a,cers2b,cish,hsd17b7,rbp1.1,pgp,si:dkey-17e16.9,lss,sqlea,socs1b,cishb,si:ch73-55i23.1,proca1
7_Member	GO Biological Processes	GO:1901617	organic hydroxy compound biosynthetic process	-2.45746	-0.684459	10/104	334189,394060,436600,494109,557286,559054,768185,792824,795400,799528	insig1,hmgcs1,ebp,ch25h,sptlc2b,hmgcra,hsd17b7,pgp,lss,sqlea
7_Member	GO Biological Processes	GO:1901615	organic hydroxy compound metabolic process	-2.23783	-0.55223	15/205	334098,334189,378722,394060,402987,406290,436600,494109,550369,557286,559054,768185,792824,795400,799528	hsd11b2,insig1,rdh10b,hmgcs1,cga,itpk1a,ebp,ch25h,nsdhl,sptlc2b,hmgcra,hsd17b7,pgp,lss,sqlea
7_Member	GO Biological Processes	GO:0006066	alcohol metabolic process	-2.18633	-0.523374	12/150	334098,334189,378722,406290,436600,494109,550369,557286,768185,792824,795400,799528	hsd11b2,insig1,rdh10b,itpk1a,ebp,ch25h,nsdhl,sptlc2b,hsd17b7,pgp,lss,sqlea
8_Summary	GO Biological Processes	GO:0009611	response to wounding	-4.53625	-2.15756	24/270	30705,30767,317765,334724,335409,336038,337315,378986,394125,403033,405770,406397,406471,562247,567257,568593,678552,777651,794365,797938,100002946,100006778,100329613,100536594,317638,321449,373081,394066,503594,100333407,337132,559080	fgfr1a,stat3,nfe2,anxa1a,socs3a,junbb,fgb,fga,rhoca,ccn1,il1b,mmp9,tnfrsf1a,clcf1,f3a,sdc4,f9b,il10ra,f2r2.2,hbegfa,cxcl8a,il6st,hcar1-4,cxcl8b.1,igfbp1a,ccn2a,mvp,lin28a,il4r.1,adamts9,anxa5b,cftr
8_Member	GO Biological Processes	GO:0009611	response to wounding	-4.53625	-2.15756	24/270	30705,30767,317765,334724,335409,336038,337315,378986,394125,403033,405770,406397,406471,562247,567257,568593,678552,777651,794365,797938,100002946,100006778,100329613,100536594	fgfr1a,stat3,nfe2,anxa1a,socs3a,junbb,fgb,fga,rhoca,ccn1,il1b,mmp9,tnfrsf1a,clcf1,f3a,sdc4,f9b,il10ra,f2r2.2,hbegfa,cxcl8a,il6st,hcar1-4,cxcl8b.1
8_Member	GO Biological Processes	GO:0031099	regeneration	-3.98479	-1.76821	18/187	30705,30767,317638,321449,334724,335409,336038,373081,394066,403033,405770,406397,406471,503594,562247,797938,100006778,100333407	fgfr1a,stat3,igfbp1a,ccn2a,anxa1a,socs3a,junbb,mvp,lin28a,ccn1,il1b,mmp9,tnfrsf1a,il4r.1,clcf1,hbegfa,il6st,adamts9
8_Member	GO Biological Processes	GO:0042060	wound healing	-3.03003	-1.08232	18/224	30705,30767,317765,334724,336038,337315,378986,394125,403033,405770,406397,406471,567257,568593,678552,777651,794365,797938	fgfr1a,stat3,nfe2,anxa1a,junbb,fgb,fga,rhoca,ccn1,il1b,mmp9,tnfrsf1a,f3a,sdc4,f9b,il10ra,f2r2.2,hbegfa
8_Member	GO Biological Processes	GO:0050817	coagulation	-2.56211	-0.760525	8/69	317765,337132,337315,378986,567257,678552,777651,794365	nfe2,anxa5b,fgb,fga,f3a,f9b,il10ra,f2r2.2
8_Member	GO Biological Processes	GO:0050878	regulation of body fluid levels	-2.1035	-0.480541	8/82	317765,337315,378986,559080,567257,678552,777651,794365	nfe2,fgb,fga,cftr,f3a,f9b,il10ra,f2r2.2
8_Member	GO Biological Processes	GO:0007596	blood coagulation	-2.09182	-0.473161	7/66	317765,337315,378986,567257,678552,777651,794365	nfe2,fgb,fga,f3a,f9b,il10ra,f2r2.2
8_Member	GO Biological Processes	GO:0007599	hemostasis	-2.05682	-0.440099	7/67	317765,337315,378986,567257,678552,777651,794365	nfe2,fgb,fga,f3a,f9b,il10ra,f2r2.2
9_Summary	GO Biological Processes	GO:0007259	JAK-STAT cascade	-4.4719	-2.13349	8/37	30767,335409,406596,436923,445073,562247,767678,100007521,100136861	stat3,socs3a,socs3b,crlf1a,socs1a,clcf1,cish,socs1b,cishb
9_Member	GO Biological Processes	GO:0007259	JAK-STAT cascade	-4.4719	-2.13349	8/37	30767,335409,406596,436923,445073,562247,767678,100007521	stat3,socs3a,socs3b,crlf1a,socs1a,clcf1,cish,socs1b
9_Member	GO Biological Processes	GO:0097696	STAT cascade	-4.4719	-2.13349	8/37	30767,335409,406596,436923,445073,562247,767678,100007521	stat3,socs3a,socs3b,crlf1a,socs1a,clcf1,cish,socs1b
9_Member	GO Biological Processes	GO:0046426	negative regulation of JAK-STAT cascade	-3.39343	-1.32761	3/5	445073,767678,100007521	socs1a,cish,socs1b
9_Member	GO Biological Processes	GO:1904893	negative regulation of STAT cascade	-3.39343	-1.32761	3/5	445073,767678,100007521	socs1a,cish,socs1b
9_Member	GO Biological Processes	GO:0046425	regulation of JAK-STAT cascade	-2.73475	-0.896182	5/26	436923,445073,562247,767678,100007521	crlf1a,socs1a,clcf1,cish,socs1b
9_Member	GO Biological Processes	GO:1904892	regulation of STAT cascade	-2.73475	-0.896182	5/26	436923,445073,562247,767678,100007521	crlf1a,socs1a,clcf1,cish,socs1b
9_Member	GO Biological Processes	GO:0007260	tyrosine phosphorylation of STAT protein	-2.13074	-0.490213	3/12	436923,445073,562247	crlf1a,socs1a,clcf1
9_Member	GO Biological Processes	GO:0042509	regulation of tyrosine phosphorylation of STAT protein	-2.13074	-0.490213	3/12	436923,445073,562247	crlf1a,socs1a,clcf1
9_Member	GO Biological Processes	GO:0046854	phosphatidylinositol phosphorylation	-2.11394	-0.480541	6/50	335409,406596,445073,767678,100007521,100136861	socs3a,socs3b,socs1a,cish,socs1b,cishb
10_Summary	GO Biological Processes	GO:0030097	hemopoiesis	-4.46892	-2.13349	36/498	30104,30216,30280,30481,30590,58054,64607,65238,84703,266985,280650,317765,321449,334724,359834,393665,394060,406463,445073,553181,555766,556894,559080,560193,560270,563884,566473,613144,641560,751109,767678,100002946,100190920,100270759,100884146,100885851,567949,768248	klf1,hbba1,jak1,gata1a,tp53,pim2,alas2,klf17,slc4a1a,npm1a,klf6a,nfe2,ccn2a,anxa1a,tgfb1a,ndrg1b,hmgcs1,nfkbiaa,socs1a,kitlgb,etsrp,tfec,cftr,il34,csrnp1a,tgfb1b,emilin1a,dkc1,slc7a7,epor,cish,cxcl8a,csf3b,csf3a,selplg,il6,piezo1,fas
10_Member	GO Biological Processes	GO:0030097	hemopoiesis	-4.46892	-2.13349	36/498	30104,30216,30280,30481,30590,58054,64607,65238,84703,266985,280650,317765,321449,334724,359834,393665,394060,406463,445073,553181,555766,556894,559080,560193,560270,563884,566473,613144,641560,751109,767678,100002946,100190920,100270759,100884146,100885851	klf1,hbba1,jak1,gata1a,tp53,pim2,alas2,klf17,slc4a1a,npm1a,klf6a,nfe2,ccn2a,anxa1a,tgfb1a,ndrg1b,hmgcs1,nfkbiaa,socs1a,kitlgb,etsrp,tfec,cftr,il34,csrnp1a,tgfb1b,emilin1a,dkc1,slc7a7,epor,cish,cxcl8a,csf3b,csf3a,selplg,il6
10_Member	GO Biological Processes	GO:0048534	hematopoietic or lymphoid organ development	-4.23717	-1.97583	36/511	30104,30216,30280,30481,30590,58054,64607,65238,84703,266985,280650,317765,321449,334724,359834,393665,394060,406463,445073,553181,555766,556894,559080,560193,560270,563884,566473,613144,641560,751109,767678,100002946,100190920,100270759,100884146,100885851	klf1,hbba1,jak1,gata1a,tp53,pim2,alas2,klf17,slc4a1a,npm1a,klf6a,nfe2,ccn2a,anxa1a,tgfb1a,ndrg1b,hmgcs1,nfkbiaa,socs1a,kitlgb,etsrp,tfec,cftr,il34,csrnp1a,tgfb1b,emilin1a,dkc1,slc7a7,epor,cish,cxcl8a,csf3b,csf3a,selplg,il6
10_Member	GO Biological Processes	GO:0002520	immune system development	-4.04954	-1.81304	36/522	30104,30216,30280,30481,30590,58054,64607,65238,84703,266985,280650,317765,321449,334724,359834,393665,394060,406463,445073,553181,555766,556894,559080,560193,560270,563884,566473,613144,641560,751109,767678,100002946,100190920,100270759,100884146,100885851	klf1,hbba1,jak1,gata1a,tp53,pim2,alas2,klf17,slc4a1a,npm1a,klf6a,nfe2,ccn2a,anxa1a,tgfb1a,ndrg1b,hmgcs1,nfkbiaa,socs1a,kitlgb,etsrp,tfec,cftr,il34,csrnp1a,tgfb1b,emilin1a,dkc1,slc7a7,epor,cish,cxcl8a,csf3b,csf3a,selplg,il6
10_Member	GO Biological Processes	GO:0048872	homeostasis of number of cells	-3.79353	-1.6507	15/144	30104,30481,30590,64607,65238,84703,280650,317765,334724,394060,553181,556894,567949,767678,768248	klf1,gata1a,tp53,alas2,klf17,slc4a1a,klf6a,nfe2,anxa1a,hmgcs1,kitlgb,tfec,piezo1,cish,fas
10_Member	GO Biological Processes	GO:0030225	macrophage differentiation	-3.64812	-1.51172	5/17	30481,560193,641560,100190920,100270759	gata1a,il34,slc7a7,csf3b,csf3a
10_Member	GO Biological Processes	GO:0035162	embryonic hemopoiesis	-3.35981	-1.29939	11/94	30104,30481,64607,84703,317765,445073,553181,555766,559080,560270,100270759	klf1,gata1a,alas2,slc4a1a,nfe2,socs1a,kitlgb,etsrp,cftr,csrnp1a,csf3a
10_Member	GO Biological Processes	GO:0061515	myeloid cell development	-3.14387	-1.14345	9/70	30481,30590,64607,280650,394060,560193,641560,100190920,100270759	gata1a,tp53,alas2,klf6a,hmgcs1,il34,slc7a7,csf3b,csf3a
10_Member	GO Biological Processes	GO:0002262	myeloid cell homeostasis	-2.80666	-0.951704	12/126	30104,30481,30590,64607,65238,84703,280650,317765,334724,394060,567949,767678	klf1,gata1a,tp53,alas2,klf17,slc4a1a,klf6a,nfe2,anxa1a,hmgcs1,piezo1,cish
10_Member	GO Biological Processes	GO:0034101	erythrocyte homeostasis	-2.60284	-0.795301	11/116	30104,30481,30590,64607,65238,84703,280650,317765,394060,567949,767678	klf1,gata1a,tp53,alas2,klf17,slc4a1a,klf6a,nfe2,hmgcs1,piezo1,cish
10_Member	GO Biological Processes	GO:0002521	leukocyte differentiation	-2.54457	-0.751757	11/118	30280,30481,334724,393665,555766,560193,641560,767678,100190920,100270759,100885851	jak1,gata1a,anxa1a,ndrg1b,etsrp,il34,slc7a7,cish,csf3b,csf3a,il6
10_Member	GO Biological Processes	GO:0030099	myeloid cell differentiation	-2.21876	-0.535417	15/206	30104,30481,30590,64607,65238,84703,280650,317765,394060,555766,560193,641560,767678,100190920,100270759	klf1,gata1a,tp53,alas2,klf17,slc4a1a,klf6a,nfe2,hmgcs1,etsrp,il34,slc7a7,cish,csf3b,csf3a
10_Member	GO Biological Processes	GO:0030218	erythrocyte differentiation	-2.14926	-0.492107	10/115	30104,30481,30590,64607,65238,84703,280650,317765,394060,767678	klf1,gata1a,tp53,alas2,klf17,slc4a1a,klf6a,nfe2,hmgcs1,cish
10_Member	GO Biological Processes	GO:1903706	regulation of hemopoiesis	-2.04223	-0.434379	8/84	30481,280650,317765,334724,393665,406463,560193,767678	gata1a,klf6a,nfe2,anxa1a,ndrg1b,nfkbiaa,il34,cish
11_Summary	GO Biological Processes	GO:0002432	granuloma formation	-4.37046	-2.07365	3/3	406397,406471,100002946,30590,317765,334189,334724,335409,393622,403133,403138,403139,436789,445073,562247,678516,678542,768248,792160,794365,100002292,100006778,100007521,100149048,566739,100004946,393611,494109,559080,561001,570832,100188894,100885851	mmp9,tnfrsf1a,cxcl8a,tp53,nfe2,insig1,anxa1a,socs3a,acsl4a,tlr18,tlr5a,tlr5b,nme5,socs1a,clcf1,tnfaip6,rell2,fas,irf1b,f2r2.2,si:ch73-63e15.2,il6st,socs1b,si:zfos-80g12.1,fes,trpm4a,c6,ch25h,cftr,cd83,c7b,il4,il6
11_Member	GO Biological Processes	GO:0002432	granuloma formation	-4.37046	-2.07365	3/3	406397,406471,100002946	mmp9,tnfrsf1a,cxcl8a
11_Member	GO Biological Processes	GO:0002544	chronic inflammatory response	-4.37046	-2.07365	3/3	406397,406471,100002946	mmp9,tnfrsf1a,cxcl8a
11_Member	GO Biological Processes	GO:0002631	regulation of granuloma formation	-4.37046	-2.07365	3/3	406397,406471,100002946	mmp9,tnfrsf1a,cxcl8a
11_Member	GO Biological Processes	GO:0002676	regulation of chronic inflammatory response	-4.37046	-2.07365	3/3	406397,406471,100002946	mmp9,tnfrsf1a,cxcl8a
11_Member	GO Biological Processes	GO:0080134	regulation of response to stress	-3.97369	-1.76821	24/293	30590,317765,334189,334724,335409,393622,403133,403138,403139,406397,406471,436789,445073,562247,678516,678542,768248,792160,794365,100002292,100002946,100006778,100007521,100149048	tp53,nfe2,insig1,anxa1a,socs3a,acsl4a,tlr18,tlr5a,tlr5b,mmp9,tnfrsf1a,nme5,socs1a,clcf1,tnfaip6,rell2,fas,irf1b,f2r2.2,si:ch73-63e15.2,cxcl8a,il6st,socs1b,si:zfos-80g12.1
11_Member	GO Biological Processes	GO:0031347	regulation of defense response	-3.29468	-1.25091	12/111	334724,403133,403138,403139,406397,406471,445073,678516,792160,100002292,100002946,100007521	anxa1a,tlr18,tlr5a,tlr5b,mmp9,tnfrsf1a,socs1a,tnfaip6,irf1b,si:ch73-63e15.2,cxcl8a,socs1b
11_Member	GO Biological Processes	GO:0002697	regulation of immune effector process	-3.11331	-1.13058	7/44	334724,406397,406471,566739,792160,100002946,100004946	anxa1a,mmp9,tnfrsf1a,fes,irf1b,cxcl8a,trpm4a
11_Member	GO Biological Processes	GO:0002252	immune effector process	-2.50766	-0.72909	14/173	334724,393611,406397,406471,494109,559080,561001,566739,570832,792160,100002946,100004946,100188894,100885851	anxa1a,c6,mmp9,tnfrsf1a,ch25h,cftr,cd83,fes,c7b,irf1b,cxcl8a,trpm4a,il4,il6
11_Member	GO Biological Processes	GO:0050727	regulation of inflammatory response	-2.11394	-0.480541	6/50	334724,406397,406471,678516,100002292,100002946	anxa1a,mmp9,tnfrsf1a,tnfaip6,si:ch73-63e15.2,cxcl8a
12_Summary	GO Biological Processes	GO:0014070	response to organic cyclic compound	-3.91184	-1.73533	13/110	246227,334189,334724,373879,402837,405770,406658,559020,559080,565656,100002946,100033581,100033582,30767,321837,406650,436740,445073,560638,570410,571948,768121,792884	ptgs2a,insig1,anxa1a,p2rx5,hamp,il1b,cnn2,ptgs2b,cftr,bcl3,cxcl8a,mir21-1,mir21-2,stat3,keap1a,timp2b,adipor1a,socs1a,si:ch73-21k16.1,ptger2b,nr1d4b,foxo1a,rxfp2a
12_Member	GO Biological Processes	GO:0014070	response to organic cyclic compound	-3.91184	-1.73533	13/110	246227,334189,334724,373879,402837,405770,406658,559020,559080,565656,100002946,100033581,100033582	ptgs2a,insig1,anxa1a,p2rx5,hamp,il1b,cnn2,ptgs2b,cftr,bcl3,cxcl8a,mir21-1,mir21-2
12_Member	GO Biological Processes	GO:0071407	cellular response to organic cyclic compound	-2.88207	-0.986125	7/48	246227,334189,334724,402837,559020,559080,100002946	ptgs2a,insig1,anxa1a,hamp,ptgs2b,cftr,cxcl8a
12_Member	GO Biological Processes	GO:0009725	response to hormone	-2.0422	-0.434379	16/236	30767,246227,321837,334189,334724,402837,406650,406658,436740,445073,560638,565656,570410,571948,768121,792884	stat3,ptgs2a,keap1a,insig1,anxa1a,hamp,timp2b,cnn2,adipor1a,socs1a,si:ch73-21k16.1,bcl3,ptger2b,nr1d4b,foxo1a,rxfp2a
13_Summary	GO Biological Processes	GO:0032270	positive regulation of cellular protein metabolic process	-3.85304	-1.6847	33/473	30590,30649,30705,359834,368917,373114,393548,394066,402991,406304,406546,407664,436923,493181,553708,559425,560193,562247,563884,570404,678542,751765,768248,797938,100003896,100005593,100170820,100331911,100331978,100334289,100536023,100537869,108180095,393622,406658,368329,445073,553269,100004175,58122,58130,324520,373102,405770,436789,555484,767678,794365,100007521,100149048,100334248,10053700…	tp53,psme3,fgfr1a,tgfb1a,adam8a,cflara,gadd45aa,lin28a,gadd45ga,gadd45ba,eif5a2,hbegfb,crlf1a,fgf7,pde6ga,bida,il34,clcf1,tgfb1b,il11a,rell2,pmaip1,fas,hbegfa,ccl34a.3,adam8b,ccl34a.4,ccl34b.8,ccl34b.9,map3k15,apela,ccl39.7,il11b,acsl4a,cnn2,cdkn1bb,socs1a,ccnl1a,cdkn1cb,mcl1a,tradd,abraa,mcl1b,il1b,nme5,stard13a,cish,f2r2.2,socs1b,si:zfos-80g12.1,eps8l3a,arhgap19,grtp1a,arhgap45b,arhgef19,si:dke…
13_Member	GO Biological Processes	GO:0032270	positive regulation of cellular protein metabolic process	-3.85304	-1.6847	33/473	30590,30649,30705,359834,368917,373114,393548,394066,402991,406304,406546,407664,436923,493181,553708,559425,560193,562247,563884,570404,678542,751765,768248,797938,100003896,100005593,100170820,100331911,100331978,100334289,100536023,100537869,108180095	tp53,psme3,fgfr1a,tgfb1a,adam8a,cflara,gadd45aa,lin28a,gadd45ga,gadd45ba,eif5a2,hbegfb,crlf1a,fgf7,pde6ga,bida,il34,clcf1,tgfb1b,il11a,rell2,pmaip1,fas,hbegfa,ccl34a.3,adam8b,ccl34a.4,ccl34b.8,ccl34b.9,map3k15,apela,ccl39.7,il11b
13_Member	GO Biological Processes	GO:0051247	positive regulation of protein metabolic process	-3.49274	-1.36893	33/495	30590,30649,30705,359834,368917,373114,393548,394066,402991,406304,406546,407664,436923,493181,553708,559425,560193,562247,563884,570404,678542,751765,768248,797938,100003896,100005593,100170820,100331911,100331978,100334289,100536023,100537869,108180095	tp53,psme3,fgfr1a,tgfb1a,adam8a,cflara,gadd45aa,lin28a,gadd45ga,gadd45ba,eif5a2,hbegfb,crlf1a,fgf7,pde6ga,bida,il34,clcf1,tgfb1b,il11a,rell2,pmaip1,fas,hbegfa,ccl34a.3,adam8b,ccl34a.4,ccl34b.8,ccl34b.9,map3k15,apela,ccl39.7,il11b
13_Member	GO Biological Processes	GO:0043408	regulation of MAPK cascade	-3.23776	-1.20837	18/215	30705,393548,393622,402991,406304,406658,553708,570404,678542,768248,100003896,100170820,100331911,100331978,100334289,100536023,100537869,108180095	fgfr1a,gadd45aa,acsl4a,gadd45ga,gadd45ba,cnn2,pde6ga,il11a,rell2,fas,ccl34a.3,ccl34a.4,ccl34b.8,ccl34b.9,map3k15,apela,ccl39.7,il11b
13_Member	GO Biological Processes	GO:0001932	regulation of protein phosphorylation	-3.13417	-1.1384	30/456	30705,359834,368329,393548,393622,402991,406304,406658,407664,436923,445073,493181,553269,553708,560193,562247,563884,570404,678542,768248,797938,100003896,100004175,100170820,100331911,100331978,100334289,100536023,100537869,108180095	fgfr1a,tgfb1a,cdkn1bb,gadd45aa,acsl4a,gadd45ga,gadd45ba,cnn2,hbegfb,crlf1a,socs1a,fgf7,ccnl1a,pde6ga,il34,clcf1,tgfb1b,il11a,rell2,fas,hbegfa,ccl34a.3,cdkn1cb,ccl34a.4,ccl34b.8,ccl34b.9,map3k15,apela,ccl39.7,il11b
13_Member	GO Biological Processes	GO:0001934	positive regulation of protein phosphorylation	-3.08622	-1.12184	23/317	30705,359834,393548,402991,406304,407664,436923,493181,553708,560193,562247,563884,570404,678542,797938,100003896,100170820,100331911,100331978,100334289,100536023,100537869,108180095	fgfr1a,tgfb1a,gadd45aa,gadd45ga,gadd45ba,hbegfb,crlf1a,fgf7,pde6ga,il34,clcf1,tgfb1b,il11a,rell2,hbegfa,ccl34a.3,ccl34a.4,ccl34b.8,ccl34b.9,map3k15,apela,ccl39.7,il11b
13_Member	GO Biological Processes	GO:1902531	regulation of intracellular signal transduction	-3.07453	-1.11847	35/566	30705,58122,58130,324520,373102,393548,393622,402991,405770,406304,406658,436789,436923,445073,553708,555484,559425,562247,570404,678542,767678,768248,794365,100003896,100007521,100149048,100170820,100331911,100331978,100334248,100334289,100536023,100537002,100537869,108180095	fgfr1a,mcl1a,tradd,abraa,mcl1b,gadd45aa,acsl4a,gadd45ga,il1b,gadd45ba,cnn2,nme5,crlf1a,socs1a,pde6ga,stard13a,bida,clcf1,il11a,rell2,cish,fas,f2r2.2,ccl34a.3,socs1b,si:zfos-80g12.1,ccl34a.4,ccl34b.8,ccl34b.9,eps8l3a,map3k15,apela,arhgap19,ccl39.7,il11b
13_Member	GO Biological Processes	GO:0043410	positive regulation of MAPK cascade	-2.97028	-1.04277	15/172	30705,393548,402991,406304,553708,570404,678542,100003896,100170820,100331911,100331978,100334289,100536023,100537869,108180095	fgfr1a,gadd45aa,gadd45ga,gadd45ba,pde6ga,il11a,rell2,ccl34a.3,ccl34a.4,ccl34b.8,ccl34b.9,map3k15,apela,ccl39.7,il11b
13_Member	GO Biological Processes	GO:0051345	positive regulation of hydrolase activity	-2.92007	-1.00807	16/192	30590,30649,30705,373114,406711,555849,559425,569202,751765,768248,796120,100003896,100170820,100331911,100331978,100537869	tp53,psme3,fgfr1a,cflara,grtp1a,arhgap45b,bida,arhgef19,pmaip1,fas,si:dkey-238d18.4,ccl34a.3,ccl34a.4,ccl34b.8,ccl34b.9,ccl39.7
13_Member	GO Biological Processes	GO:0000165	MAPK cascade	-2.79438	-0.946051	18/235	30705,393548,393622,402991,406304,406658,553708,570404,678542,768248,100003896,100170820,100331911,100331978,100334289,100536023,100537869,108180095	fgfr1a,gadd45aa,acsl4a,gadd45ga,gadd45ba,cnn2,pde6ga,il11a,rell2,fas,ccl34a.3,ccl34a.4,ccl34b.8,ccl34b.9,map3k15,apela,ccl39.7,il11b
13_Member	GO Biological Processes	GO:0023014	signal transduction by protein phosphorylation	-2.67364	-0.853955	18/241	30705,393548,393622,402991,406304,406658,553708,570404,678542,768248,100003896,100170820,100331911,100331978,100334289,100536023,100537869,108180095	fgfr1a,gadd45aa,acsl4a,gadd45ga,gadd45ba,cnn2,pde6ga,il11a,rell2,fas,ccl34a.3,ccl34a.4,ccl34b.8,ccl34b.9,map3k15,apela,ccl39.7,il11b
13_Member	GO Biological Processes	GO:0048584	positive regulation of response to stimulus	-2.62998	-0.813361	39/691	30705,58130,324520,334724,359834,393548,393611,393622,402991,403133,403138,403139,406304,406397,407664,436923,494092,553708,559425,562247,562705,563884,570404,570832,678542,768172,768248,794365,796658,797938,100003896,100006778,100170820,100331911,100331978,100334289,100536023,100537869,108180095	fgfr1a,tradd,abraa,anxa1a,tgfb1a,gadd45aa,c6,acsl4a,gadd45ga,tlr18,tlr5a,tlr5b,gadd45ba,mmp9,hbegfb,crlf1a,csnk1g1,pde6ga,bida,clcf1,ppp4cb,tgfb1b,il11a,c7b,rell2,zgc:153911,fas,f2r2.2,si:dkey-169i5.4,hbegfa,ccl34a.3,il6st,ccl34a.4,ccl34b.8,ccl34b.9,map3k15,apela,ccl39.7,il11b
13_Member	GO Biological Processes	GO:1902533	positive regulation of intracellular signal transduction	-2.62543	-0.811858	21/303	30705,58130,324520,393548,402991,406304,436923,553708,559425,562247,570404,678542,794365,100003896,100170820,100331911,100331978,100334289,100536023,100537869,108180095	fgfr1a,tradd,abraa,gadd45aa,gadd45ga,gadd45ba,crlf1a,pde6ga,bida,clcf1,il11a,rell2,f2r2.2,ccl34a.3,ccl34a.4,ccl34b.8,ccl34b.9,map3k15,apela,ccl39.7,il11b
13_Member	GO Biological Processes	GO:0042327	positive regulation of phosphorylation	-2.55607	-0.757427	24/369	30689,30705,359834,393548,402991,406304,407664,436923,493181,553708,560193,562247,563884,570404,678542,797938,100003896,100170820,100331911,100331978,100334289,100536023,100537869,108180095	epha2a,fgfr1a,tgfb1a,gadd45aa,gadd45ga,gadd45ba,hbegfb,crlf1a,fgf7,pde6ga,il34,clcf1,tgfb1b,il11a,rell2,hbegfa,ccl34a.3,ccl34a.4,ccl34b.8,ccl34b.9,map3k15,apela,ccl39.7,il11b
13_Member	GO Biological Processes	GO:0044093	positive regulation of molecular function	-2.5496	-0.75388	29/476	30590,30649,30689,30705,324520,373114,393548,402991,406304,406711,407664,553708,555849,557091,559425,566154,569202,751765,768248,796120,797938,100002463,100003896,100170820,100331911,100331978,100334289,100334750,100537869	tp53,psme3,epha2a,fgfr1a,abraa,cflara,gadd45aa,gadd45ga,gadd45ba,grtp1a,hbegfb,pde6ga,arhgap45b,wnk4b,bida,stk36,arhgef19,pmaip1,fas,si:dkey-238d18.4,hbegfa,pprc1,ccl34a.3,ccl34a.4,ccl34b.8,ccl34b.9,map3k15,bcl10,ccl39.7
13_Member	GO Biological Processes	GO:0009967	positive regulation of signal transduction	-2.53653	-0.746601	29/477	30705,58130,324520,359834,393548,393622,402991,406304,407664,436923,494092,553708,559425,562247,562705,563884,570404,678542,768248,794365,797938,100003896,100170820,100331911,100331978,100334289,100536023,100537869,108180095	fgfr1a,tradd,abraa,tgfb1a,gadd45aa,acsl4a,gadd45ga,gadd45ba,hbegfb,crlf1a,csnk1g1,pde6ga,bida,clcf1,ppp4cb,tgfb1b,il11a,rell2,fas,f2r2.2,hbegfa,ccl34a.3,ccl34a.4,ccl34b.8,ccl34b.9,map3k15,apela,ccl39.7,il11b
13_Member	GO Biological Processes	GO:0010562	positive regulation of phosphorus metabolic process	-2.40927	-0.665509	24/379	30689,30705,359834,393548,402991,406304,407664,436923,493181,553708,560193,562247,563884,570404,678542,797938,100003896,100170820,100331911,100331978,100334289,100536023,100537869,108180095	epha2a,fgfr1a,tgfb1a,gadd45aa,gadd45ga,gadd45ba,hbegfb,crlf1a,fgf7,pde6ga,il34,clcf1,tgfb1b,il11a,rell2,hbegfa,ccl34a.3,ccl34a.4,ccl34b.8,ccl34b.9,map3k15,apela,ccl39.7,il11b
13_Member	GO Biological Processes	GO:0045937	positive regulation of phosphate metabolic process	-2.40927	-0.665509	24/379	30689,30705,359834,393548,402991,406304,407664,436923,493181,553708,560193,562247,563884,570404,678542,797938,100003896,100170820,100331911,100331978,100334289,100536023,100537869,108180095	epha2a,fgfr1a,tgfb1a,gadd45aa,gadd45ga,gadd45ba,hbegfb,crlf1a,fgf7,pde6ga,il34,clcf1,tgfb1b,il11a,rell2,hbegfa,ccl34a.3,ccl34a.4,ccl34b.8,ccl34b.9,map3k15,apela,ccl39.7,il11b
13_Member	GO Biological Processes	GO:0042325	regulation of phosphorylation	-2.33992	-0.616525	31/537	30689,30705,359834,368329,393548,393622,402991,406304,406658,407664,436923,445073,493181,553269,553708,560193,562247,563884,570404,678542,768248,797938,100003896,100004175,100170820,100331911,100331978,100334289,100536023,100537869,108180095	epha2a,fgfr1a,tgfb1a,cdkn1bb,gadd45aa,acsl4a,gadd45ga,gadd45ba,cnn2,hbegfb,crlf1a,socs1a,fgf7,ccnl1a,pde6ga,il34,clcf1,tgfb1b,il11a,rell2,fas,hbegfa,ccl34a.3,cdkn1cb,ccl34a.4,ccl34b.8,ccl34b.9,map3k15,apela,ccl39.7,il11b
13_Member	GO Biological Processes	GO:0051336	regulation of hydrolase activity	-2.33285	-0.614371	22/342	30590,30649,30705,58122,334724,373102,373114,406650,406711,555849,559425,569202,751765,768248,796120,100003661,100003896,100136840,100170820,100331911,100331978,100537869	tp53,psme3,fgfr1a,mcl1a,anxa1a,mcl1b,cflara,timp2b,grtp1a,arhgap45b,bida,arhgef19,pmaip1,fas,si:dkey-238d18.4,si:ch1073-416d2.3,ccl34a.3,serpine1,ccl34a.4,ccl34b.8,ccl34b.9,ccl39.7
13_Member	GO Biological Processes	GO:0031401	positive regulation of protein modification process	-2.29198	-0.580757	23/366	30705,359834,393548,402991,406304,407664,436923,493181,553708,560193,562247,563884,570404,678542,797938,100003896,100170820,100331911,100331978,100334289,100536023,100537869,108180095	fgfr1a,tgfb1a,gadd45aa,gadd45ga,gadd45ba,hbegfb,crlf1a,fgf7,pde6ga,il34,clcf1,tgfb1b,il11a,rell2,hbegfa,ccl34a.3,ccl34a.4,ccl34b.8,ccl34b.9,map3k15,apela,ccl39.7,il11b
13_Member	GO Biological Processes	GO:0010647	positive regulation of cell communication	-2.20928	-0.533763	30/526	30705,58130,324520,359834,393548,393622,402991,406304,407664,436923,494092,553708,559425,562247,562705,563884,570404,678542,768248,794365,797409,797938,100003896,100170820,100331911,100331978,100334289,100536023,100537869,108180095	fgfr1a,tradd,abraa,tgfb1a,gadd45aa,acsl4a,gadd45ga,gadd45ba,hbegfb,crlf1a,csnk1g1,pde6ga,bida,clcf1,ppp4cb,tgfb1b,il11a,rell2,fas,f2r2.2,cacng5a,hbegfa,ccl34a.3,ccl34a.4,ccl34b.8,ccl34b.9,map3k15,apela,ccl39.7,il11b
13_Member	GO Biological Processes	GO:0023056	positive regulation of signaling	-2.19798	-0.53011	30/527	30705,58130,324520,359834,393548,393622,402991,406304,407664,436923,494092,553708,559425,562247,562705,563884,570404,678542,768248,794365,797409,797938,100003896,100170820,100331911,100331978,100334289,100536023,100537869,108180095	fgfr1a,tradd,abraa,tgfb1a,gadd45aa,acsl4a,gadd45ga,gadd45ba,hbegfb,crlf1a,csnk1g1,pde6ga,bida,clcf1,ppp4cb,tgfb1b,il11a,rell2,fas,f2r2.2,cacng5a,hbegfa,ccl34a.3,ccl34a.4,ccl34b.8,ccl34b.9,map3k15,apela,ccl39.7,il11b
13_Member	GO Biological Processes	GO:0043085	positive regulation of catalytic activity	-2.03723	-0.431939	24/407	30590,30649,30689,30705,373114,393548,402991,406304,406711,407664,553708,555849,559425,569202,751765,768248,796120,797938,100003896,100170820,100331911,100331978,100334289,100537869	tp53,psme3,epha2a,fgfr1a,cflara,gadd45aa,gadd45ga,gadd45ba,grtp1a,hbegfb,pde6ga,arhgap45b,bida,arhgef19,pmaip1,fas,si:dkey-238d18.4,hbegfa,ccl34a.3,ccl34a.4,ccl34b.8,ccl34b.9,map3k15,ccl39.7
14_Summary	GO Biological Processes	GO:0015914	phospholipid transport	-3.44412	-1.35028	7/39	393909,445176,492810,553707,558924,563270,100136868,564874,334724,387529,493624,556491,794238,100149324	pitpnaa,mfsd2ab,mfsd2aa,prelid1b,abca1a,prelid3a,abca1b,tnfrsf21,anxa1a,ldlra,amh,slc10a4,abcg4b,proca1
14_Member	GO Biological Processes	GO:0015914	phospholipid transport	-3.44412	-1.35028	7/39	393909,445176,492810,553707,558924,563270,100136868	pitpnaa,mfsd2ab,mfsd2aa,prelid1b,abca1a,prelid3a,abca1b
14_Member	GO Biological Processes	GO:0060856	establishment of blood-brain barrier	-3.10385	-1.13058	3/6	445176,492810,564874	mfsd2ab,mfsd2aa,tnfrsf21
14_Member	GO Biological Processes	GO:0015748	organophosphate ester transport	-2.99439	-1.05487	7/46	393909,445176,492810,553707,558924,563270,100136868	pitpnaa,mfsd2ab,mfsd2aa,prelid1b,abca1a,prelid3a,abca1b
14_Member	GO Biological Processes	GO:0006869	lipid transport	-2.04155	-0.434379	13/176	334724,387529,393909,445176,492810,493624,553707,556491,558924,563270,794238,100136868,100149324	anxa1a,ldlra,pitpnaa,mfsd2ab,mfsd2aa,amh,prelid1b,slc10a4,abca1a,prelid3a,abcg4b,abca1b,proca1
15_Summary	GO Biological Processes	GO:0001816	cytokine production	-3.4002	-1.32761	11/93	323269,327284,334724,403138,403139,569773,768172,796658,100001936,100004946,100188894	zbtb16a,lgals9l3,anxa1a,tlr5a,tlr5b,zbtb16b,zgc:153911,si:dkey-169i5.4,bcl6ab,trpm4a,il4
15_Member	GO Biological Processes	GO:0001816	cytokine production	-3.4002	-1.32761	11/93	323269,327284,334724,403138,403139,569773,768172,796658,100001936,100004946,100188894	zbtb16a,lgals9l3,anxa1a,tlr5a,tlr5b,zbtb16b,zgc:153911,si:dkey-169i5.4,bcl6ab,trpm4a,il4
15_Member	GO Biological Processes	GO:0001817	regulation of cytokine production	-3.28986	-1.25091	10/81	323269,327284,334724,403138,403139,569773,768172,796658,100001936,100004946	zbtb16a,lgals9l3,anxa1a,tlr5a,tlr5b,zbtb16b,zgc:153911,si:dkey-169i5.4,bcl6ab,trpm4a
16_Summary	GO Biological Processes	GO:0002274	myeloid leukocyte activation	-3.1275	-1.13632	6/32	393665,405770,566739,792085,100002946,100536594	ndrg1b,il1b,fes,ndrg1a,cxcl8a,cxcl8b.1
16_Member	GO Biological Processes	GO:0002274	myeloid leukocyte activation	-3.1275	-1.13632	6/32	393665,405770,566739,792085,100002946,100536594	ndrg1b,il1b,fes,ndrg1a,cxcl8a,cxcl8b.1
16_Member	GO Biological Processes	GO:0045576	mast cell activation	-2.51483	-0.733451	3/9	393665,566739,792085	ndrg1b,fes,ndrg1a
17_Summary	GO Biological Processes	GO:0045123	cellular extravasation	-3.10385	-1.13058	3/6	368917,100005593,100884146,406650,334724,336933,445073,559080	adam8a,adam8b,selplg,timp2b,anxa1a,rhogb,socs1a,cftr
17_Member	GO Biological Processes	GO:0045123	cellular extravasation	-3.10385	-1.13058	3/6	368917,100005593,100884146	adam8a,adam8b,selplg
17_Member	GO Biological Processes	GO:0051043	regulation of membrane protein ectodomain proteolysis	-3.10385	-1.13058	3/6	368917,406650,100005593	adam8a,timp2b,adam8b
17_Member	GO Biological Processes	GO:0002685	regulation of leukocyte migration	-2.20074	-0.530694	6/48	334724,336933,368917,445073,559080,100005593	anxa1a,rhogb,adam8a,socs1a,cftr,adam8b
18_Summary	GO Biological Processes	GO:0071425	hematopoietic stem cell proliferation	-3.08402	-1.12184	4/13	280650,556894,100190920,100270759,568159	klf6a,tfec,csf3b,csf3a,ago3b
18_Member	GO Biological Processes	GO:0071425	hematopoietic stem cell proliferation	-3.08402	-1.12184	4/13	280650,556894,100190920,100270759	klf6a,tfec,csf3b,csf3a
18_Member	GO Biological Processes	GO:0072089	stem cell proliferation	-2.73475	-0.896182	5/26	280650,556894,568159,100190920,100270759	klf6a,tfec,ago3b,csf3b,csf3a
19_Summary	GO Biological Processes	GO:0052548	regulation of endopeptidase activity	-3.05723	-1.10536	11/102	30590,30649,58122,373102,373114,406650,559425,751765,768248,100003661,100136840,368917,436830,798402,100005593,767645,58130,334724,449994,553622,569267,436789	tp53,psme3,mcl1a,mcl1b,cflara,timp2b,bida,pmaip1,fas,si:ch1073-416d2.3,serpine1,adam8a,nedd8l,rhbdf1a,adam8b,zgc:153993,tradd,anxa1a,pawr,phlda2,plekhn1,nme5
19_Member	GO Biological Processes	GO:0052548	regulation of endopeptidase activity	-3.05723	-1.10536	11/102	30590,30649,58122,373102,373114,406650,559425,751765,768248,100003661,100136840	tp53,psme3,mcl1a,mcl1b,cflara,timp2b,bida,pmaip1,fas,si:ch1073-416d2.3,serpine1
19_Member	GO Biological Processes	GO:0030162	regulation of proteolysis	-2.99605	-1.05487	15/171	30590,30649,58122,368917,373102,373114,406650,436830,559425,751765,768248,798402,100003661,100005593,100136840	tp53,psme3,mcl1a,adam8a,mcl1b,cflara,timp2b,nedd8l,bida,pmaip1,fas,rhbdf1a,si:ch1073-416d2.3,adam8b,serpine1
19_Member	GO Biological Processes	GO:0001836	release of cytochrome c from mitochondria	-2.87224	-0.986125	3/7	559425,751765,767645	bida,pmaip1,zgc:153993
19_Member	GO Biological Processes	GO:0010942	positive regulation of cell death	-2.85187	-0.983337	11/108	30590,58130,334724,373114,449994,553622,559425,569267,751765,767645,768248	tp53,tradd,anxa1a,cflara,pawr,phlda2,bida,plekhn1,pmaip1,zgc:153993,fas
19_Member	GO Biological Processes	GO:0043065	positive regulation of apoptotic process	-2.85187	-0.983337	11/108	30590,58130,334724,373114,449994,553622,559425,569267,751765,767645,768248	tp53,tradd,anxa1a,cflara,pawr,phlda2,bida,plekhn1,pmaip1,zgc:153993,fas
19_Member	GO Biological Processes	GO:0043068	positive regulation of programmed cell death	-2.85187	-0.983337	11/108	30590,58130,334724,373114,449994,553622,559425,569267,751765,767645,768248	tp53,tradd,anxa1a,cflara,pawr,phlda2,bida,plekhn1,pmaip1,zgc:153993,fas
19_Member	GO Biological Processes	GO:0052547	regulation of peptidase activity	-2.85187	-0.983337	11/108	30590,30649,58122,373102,373114,406650,559425,751765,768248,100003661,100136840	tp53,psme3,mcl1a,mcl1b,cflara,timp2b,bida,pmaip1,fas,si:ch1073-416d2.3,serpine1
19_Member	GO Biological Processes	GO:0097191	extrinsic apoptotic signaling pathway	-2.8282	-0.969886	7/49	58122,58130,373102,373114,559425,767645,768248	mcl1a,tradd,mcl1b,cflara,bida,zgc:153993,fas
19_Member	GO Biological Processes	GO:0043281	regulation of cysteine-type endopeptidase activity involved in apoptotic process	-2.57923	-0.774681	7/54	30590,58122,373102,373114,559425,751765,768248	tp53,mcl1a,mcl1b,cflara,bida,pmaip1,fas
19_Member	GO Biological Processes	GO:2000116	regulation of cysteine-type endopeptidase activity	-2.44427	-0.684077	7/57	30590,58122,373102,373114,559425,751765,768248	tp53,mcl1a,mcl1b,cflara,bida,pmaip1,fas
19_Member	GO Biological Processes	GO:0010950	positive regulation of endopeptidase activity	-2.44079	-0.684077	6/43	30590,30649,373114,559425,751765,768248	tp53,psme3,cflara,bida,pmaip1,fas
19_Member	GO Biological Processes	GO:0010952	positive regulation of peptidase activity	-2.44079	-0.684077	6/43	30590,30649,373114,559425,751765,768248	tp53,psme3,cflara,bida,pmaip1,fas
19_Member	GO Biological Processes	GO:0038034	signal transduction in absence of ligand	-2.18265	-0.523374	4/22	58122,373102,767645,768248	mcl1a,mcl1b,zgc:153993,fas
19_Member	GO Biological Processes	GO:0097192	extrinsic apoptotic signaling pathway in absence of ligand	-2.18265	-0.523374	4/22	58122,373102,767645,768248	mcl1a,mcl1b,zgc:153993,fas
19_Member	GO Biological Processes	GO:0045862	positive regulation of proteolysis	-2.04223	-0.434379	8/84	30590,30649,368917,373114,559425,751765,768248,100005593	tp53,psme3,adam8a,cflara,bida,pmaip1,fas,adam8b
19_Member	GO Biological Processes	GO:2001233	regulation of apoptotic signaling pathway	-2.03173	-0.428316	6/52	58122,373102,373114,436789,559425,768248	mcl1a,mcl1b,cflara,nme5,bida,fas
20_Summary	GO Biological Processes	GO:0035675	neuromast hair cell development	-2.95002	-1.02644	4/14	30767,335409,359834,406689,30590,64267,324942,334724,569202	stat3,socs3a,tgfb1a,mcoln1a,tp53,atp1b1a,grhl1,anxa1a,arhgef19
20_Member	GO Biological Processes	GO:0035675	neuromast hair cell development	-2.95002	-1.02644	4/14	30767,335409,359834,406689	stat3,socs3a,tgfb1a,mcoln1a
20_Member	GO Biological Processes	GO:0035677	posterior lateral line neuromast hair cell development	-2.87224	-0.986125	3/7	30767,335409,359834	stat3,socs3a,tgfb1a
20_Member	GO Biological Processes	GO:0048886	neuromast hair cell differentiation	-2.18265	-0.523374	4/22	30767,335409,359834,406689	stat3,socs3a,tgfb1a,mcoln1a
20_Member	GO Biological Processes	GO:0048923	posterior lateral line neuromast hair cell differentiation	-2.13074	-0.490213	3/12	30767,335409,359834	stat3,socs3a,tgfb1a
20_Member	GO Biological Processes	GO:0008544	epidermis development	-2.10565	-0.480541	9/99	30590,30767,64267,324942,334724,335409,359834,406689,569202	tp53,stat3,atp1b1a,grhl1,anxa1a,socs3a,tgfb1a,mcoln1a,arhgef19

## Sheet: 6hpi_up_KEGG
GroupID	Category	Term	Description	LogP	Log(q-value)	InTerm_InList	Genes	Symbols
1_Summary	KEGG Pathway	dre04060	Cytokine-cytokine receptor interaction	-7.91471	-5.52289	24/176	359834,404605,405770,406471,493624,553181,553366,553962,562247,563884,564348,564874,570404,678622,751109,768248,799475,100002946,100006778,100134976,100135062,100188894,100333821,100885851	tgfb1a,relt,il1b,tnfrsf1a,amh,kitlgb,ccr9a,il17a/f3,clcf1,tgfb1b,lepb,tnfrsf21,il11a,tnfrsf9a,epor,fas,il13ra1,cxcl8a,il6st,il21r.1,csf2rb,il4,tnfrsf11a,il6
1_Member	KEGG Pathway	dre04060	Cytokine-cytokine receptor interaction	-7.91471	-5.52289	24/176	359834,404605,405770,406471,493624,553181,553366,553962,562247,563884,564348,564874,570404,678622,751109,768248,799475,100002946,100006778,100134976,100135062,100188894,100333821,100885851	tgfb1a,relt,il1b,tnfrsf1a,amh,kitlgb,ccr9a,il17a/f3,clcf1,tgfb1b,lepb,tnfrsf21,il11a,tnfrsf9a,epor,fas,il13ra1,cxcl8a,il6st,il21r.1,csf2rb,il4,tnfrsf11a,il6
1_Member	KEGG Pathway	ko04060	Cytokine-cytokine receptor interaction	-7.91471	-5.52289	24/176	359834,404605,405770,406471,493624,553181,553366,553962,562247,563884,564348,564874,570404,678622,751109,768248,799475,100002946,100006778,100134976,100135062,100188894,100333821,100885851	tgfb1a,relt,il1b,tnfrsf1a,amh,kitlgb,ccr9a,il17a/f3,clcf1,tgfb1b,lepb,tnfrsf21,il11a,tnfrsf9a,epor,fas,il13ra1,cxcl8a,il6st,il21r.1,csf2rb,il4,tnfrsf11a,il6
2_Summary	KEGG Pathway	dre04210	Apoptosis	-6.98842	-4.89763	22/168	30590,58122,58130,195815,321453,335916,337223,373114,373130,393548,402991,406304,406463,406471,450022,554157,558045,559425,751765,767645,768248,100135062,558619,100136840,100149048,100151416,100320152	tp53,mcl1a,tradd,lmna,ctsla,jun,tuba5,cflara,dffb,gadd45aa,gadd45ga,gadd45ba,nfkbiaa,tnfrsf1a,ctsz,ctss2.1,parp4,bida,pmaip1,zgc:153993,fas,csf2rb,si:dkey-42i9.6,serpine1,si:zfos-80g12.1,cdkn1a,steap3
2_Member	KEGG Pathway	dre04210	Apoptosis	-6.98842	-4.89763	22/168	30590,58122,58130,195815,321453,335916,337223,373114,373130,393548,402991,406304,406463,406471,450022,554157,558045,559425,751765,767645,768248,100135062	tp53,mcl1a,tradd,lmna,ctsla,jun,tuba5,cflara,dffb,gadd45aa,gadd45ga,gadd45ba,nfkbiaa,tnfrsf1a,ctsz,ctss2.1,parp4,bida,pmaip1,zgc:153993,fas,csf2rb
2_Member	KEGG Pathway	ko04210	Apoptosis	-6.98842	-4.89763	22/168	30590,58122,58130,195815,321453,335916,337223,373114,373130,393548,402991,406304,406463,406471,450022,554157,558045,559425,751765,767645,768248,100135062	tp53,mcl1a,tradd,lmna,ctsla,jun,tuba5,cflara,dffb,gadd45aa,gadd45ga,gadd45ba,nfkbiaa,tnfrsf1a,ctsz,ctss2.1,parp4,bida,pmaip1,zgc:153993,fas,csf2rb
2_Member	KEGG Pathway	dre04115	p53 signaling pathway	-5.7468	-3.8321	13/75	30590,393548,402991,406304,558619,559425,751765,767645,768248,100136840,100149048,100151416,100320152	tp53,gadd45aa,gadd45ga,gadd45ba,si:dkey-42i9.6,bida,pmaip1,zgc:153993,fas,serpine1,si:zfos-80g12.1,cdkn1a,steap3
2_Member	KEGG Pathway	ko04115	p53 signaling pathway	-5.7468	-3.8321	13/75	30590,393548,402991,406304,558619,559425,751765,767645,768248,100136840,100149048,100151416,100320152	tp53,gadd45aa,gadd45ga,gadd45ba,si:dkey-42i9.6,bida,pmaip1,zgc:153993,fas,serpine1,si:zfos-80g12.1,cdkn1a,steap3
3_Summary	KEGG Pathway	dre04933	AGE-RAGE signaling pathway in diabetic complications	-5.21347	-3.42371	16/123	30681,30767,58054,335916,359834,368329,393386,405770,563884,567257,767645,768121,100002946,100136840,100885851,108180329,323182,336933,403138,403139	mapk12a,stat3,pim2,jun,tgfb1a,cdkn1bb,cybb,il1b,tgfb1b,f3a,zgc:153993,foxo1a,cxcl8a,serpine1,il6,thbd,pkn3,rhogb,tlr5a,tlr5b
3_Member	KEGG Pathway	dre04933	AGE-RAGE signaling pathway in diabetic complications	-5.21347	-3.42371	16/123	30681,30767,58054,335916,359834,368329,393386,405770,563884,567257,767645,768121,100002946,100136840,100885851,108180329	mapk12a,stat3,pim2,jun,tgfb1a,cdkn1bb,cybb,il1b,tgfb1b,f3a,zgc:153993,foxo1a,cxcl8a,serpine1,il6,thbd
3_Member	KEGG Pathway	ko04933	AGE-RAGE signaling pathway in diabetic complications	-5.21347	-3.42371	16/123	30681,30767,58054,335916,359834,368329,393386,405770,563884,567257,767645,768121,100002946,100136840,100885851,108180329	mapk12a,stat3,pim2,jun,tgfb1a,cdkn1bb,cybb,il1b,tgfb1b,f3a,zgc:153993,foxo1a,cxcl8a,serpine1,il6,thbd
3_Member	KEGG Pathway	dre05132	Salmonella infection	-2.16235	-0.849718	9/97	30681,323182,335916,336933,403138,403139,405770,100002946,100885851	mapk12a,pkn3,jun,rhogb,tlr5a,tlr5b,il1b,cxcl8a,il6
3_Member	KEGG Pathway	ko05132	Salmonella infection	-2.16235	-0.849718	9/97	30681,323182,335916,336933,403138,403139,405770,100002946,100885851	mapk12a,pkn3,jun,rhogb,tlr5a,tlr5b,il1b,cxcl8a,il6
4_Summary	KEGG Pathway	dre04216	Ferroptosis	-4.67224	-2.97939	9/45	30590,334561,393386,393622,399488,431716,436651,791518,100320152	tp53,acsl4b,cybb,acsl4a,slc3a2b,sat1a.2,fthl27,hmox1a,steap3
4_Member	KEGG Pathway	dre04216	Ferroptosis	-4.67224	-2.97939	9/45	30590,334561,393386,393622,399488,431716,436651,791518,100320152	tp53,acsl4b,cybb,acsl4a,slc3a2b,sat1a.2,fthl27,hmox1a,steap3
4_Member	KEGG Pathway	ko04216	Ferroptosis	-4.67224	-2.97939	9/45	30590,334561,393386,393622,399488,431716,436651,791518,100320152	tp53,acsl4b,cybb,acsl4a,slc3a2b,sat1a.2,fthl27,hmox1a,steap3
5_Summary	KEGG Pathway	M00101	Cholesterol biosynthesis, squalene 2,3-epoxide => cholesterol	-3.39553	-1.827	4/11	436600,550369,768185,795400,799528	ebp,nsdhl,hsd17b7,lss,sqlea
5_Member	KEGG Pathway	M00101	Cholesterol biosynthesis, squalene 2,3-epoxide => cholesterol	-3.39553	-1.827	4/11	436600,550369,768185,795400	ebp,nsdhl,hsd17b7,lss
5_Member	KEGG Pathway	dre_M00101	Cholesterol biosynthesis, squalene 2,3-epoxide => cholesterol	-3.39553	-1.827	4/11	436600,550369,768185,795400	ebp,nsdhl,hsd17b7,lss
5_Member	KEGG Pathway	dre00100	Steroid biosynthesis	-3.28705	-1.79833	5/20	436600,550369,768185,795400,799528	ebp,nsdhl,hsd17b7,lss,sqlea
5_Member	KEGG Pathway	ko00100	Steroid biosynthesis	-3.28705	-1.79833	5/20	436600,550369,768185,795400,799528	ebp,nsdhl,hsd17b7,lss,sqlea
6_Summary	KEGG Pathway	dre04672	Intestinal immune network for IgA production	-3.37372	-1.827	7/40	359834,368614,368615,553366,563884,100188894,100885851	tgfb1a,si:busm1-48c11.3,mhc2b,ccr9a,tgfb1b,il4,il6
6_Member	KEGG Pathway	dre04672	Intestinal immune network for IgA production	-3.37372	-1.827	7/40	359834,368614,368615,553366,563884,100188894,100885851	tgfb1a,si:busm1-48c11.3,mhc2b,ccr9a,tgfb1b,il4,il6
6_Member	KEGG Pathway	ko04672	Intestinal immune network for IgA production	-3.37372	-1.827	7/40	359834,368614,368615,553366,563884,100188894,100885851	tgfb1a,si:busm1-48c11.3,mhc2b,ccr9a,tgfb1b,il4,il6
7_Summary	KEGG Pathway	dre04920	Adipocytokine signaling pathway	-2.89095	-1.45338	10/91	30464,30767,58130,334561,393622,406463,406471,406596,436740,564348	rxrga,stat3,tradd,acsl4b,acsl4a,nfkbiaa,tnfrsf1a,socs3b,adipor1a,lepb
7_Member	KEGG Pathway	dre04920	Adipocytokine signaling pathway	-2.89095	-1.45338	10/91	30464,30767,58130,334561,393622,406463,406471,406596,436740,564348	rxrga,stat3,tradd,acsl4b,acsl4a,nfkbiaa,tnfrsf1a,socs3b,adipor1a,lepb
7_Member	KEGG Pathway	ko04920	Adipocytokine signaling pathway	-2.89095	-1.45338	10/91	30464,30767,58130,334561,393622,406463,406471,406596,436740,564348	rxrga,stat3,tradd,acsl4b,acsl4a,nfkbiaa,tnfrsf1a,socs3b,adipor1a,lepb
8_Summary	KEGG Pathway	dre04110	Cell cycle	-2.47529	-1.08347	12/138	30590,327060,359834,368329,393548,402908,402991,406304,406479,563884,568846,100151416	tp53,wee1,tgfb1a,cdkn1bb,gadd45aa,e2f5,gadd45ga,gadd45ba,orc5,tgfb1b,si:ch211-160f23.5,cdkn1a
8_Member	KEGG Pathway	dre04110	Cell cycle	-2.47529	-1.08347	12/138	30590,327060,359834,368329,393548,402908,402991,406304,406479,563884,568846,100151416	tp53,wee1,tgfb1a,cdkn1bb,gadd45aa,e2f5,gadd45ga,gadd45ba,orc5,tgfb1b,si:ch211-160f23.5,cdkn1a
8_Member	KEGG Pathway	ko04110	Cell cycle	-2.47529	-1.08347	12/138	30590,327060,359834,368329,393548,402908,402991,406304,406479,563884,568846,100151416	tp53,wee1,tgfb1a,cdkn1bb,gadd45aa,e2f5,gadd45ga,gadd45ba,orc5,tgfb1b,si:ch211-160f23.5,cdkn1a
9_Summary	KEGG Pathway	dre05168	Herpes simplex virus 1 infection	-2.24911	-0.898689	14/185	30280,30590,58098,335916,368614,368615,393933,403013,405770,406463,406471,406596,768248,100885851	jak1,tp53,arntl1a,jun,si:busm1-48c11.3,mhc2b,cdc34a,irf9,il1b,nfkbiaa,tnfrsf1a,socs3b,fas,il6
9_Member	KEGG Pathway	dre05168	Herpes simplex virus 1 infection	-2.24911	-0.898689	14/185	30280,30590,58098,335916,368614,368615,393933,403013,405770,406463,406471,406596,768248,100885851	jak1,tp53,arntl1a,jun,si:busm1-48c11.3,mhc2b,cdc34a,irf9,il1b,nfkbiaa,tnfrsf1a,socs3b,fas,il6
9_Member	KEGG Pathway	ko05168	Herpes simplex infection	-2.24911	-0.898689	14/185	30280,30590,58098,335916,368614,368615,393933,403013,405770,406463,406471,406596,768248,100885851	jak1,tp53,arntl1a,jun,si:busm1-48c11.3,mhc2b,cdc34a,irf9,il1b,nfkbiaa,tnfrsf1a,socs3b,fas,il6
10_Summary	KEGG Pathway	dre00590	Arachidonic acid metabolism	-2.07228	-0.794409	6/51	246227,544666,559020,559148,100148818,100149324	ptgs2a,ptges,ptgs2b,ptgis,si:ch73-55i23.1,proca1
10_Member	KEGG Pathway	dre00590	Arachidonic acid metabolism	-2.07228	-0.794409	6/51	246227,544666,559020,559148,100148818,100149324	ptgs2a,ptges,ptgs2b,ptgis,si:ch73-55i23.1,proca1
10_Member	KEGG Pathway	ko00590	Arachidonic acid metabolism	-2.07228	-0.794409	6/51	246227,544666,559020,559148,100148818,100149324	ptgs2a,ptges,ptgs2b,ptgis,si:ch73-55i23.1,proca1

## Sheet: 6hpi_up_Reactome
GroupID	Category	Term	Description	LogP	Log(q-value)	InTerm_InList	Genes	Symbols
1_Summary	Reactome Gene Sets	R-DRE-6783589	Interleukin-6 family signaling	-7.74177	-4.54781	7/11	30767,406596,436923,562247,565104,100006778,100885851,335916,406276,560193,570618,100134976,100270759	stat3,socs3b,crlf1a,clcf1,lifrb,il6st,il6,jun,s100a10b,il34,hist2h3c,il21r.1,csf3a
1_Member	Reactome Gene Sets	R-DRE-6783589	Interleukin-6 family signaling	-7.74177	-4.54781	7/11	30767,406596,436923,562247,565104,100006778,100885851	stat3,socs3b,crlf1a,clcf1,lifrb,il6st,il6
1_Member	Reactome Gene Sets	R-DRE-1059683	Interleukin-6 signaling	-5.14187	-2.24894	4/5	30767,406596,100006778,100885851	stat3,socs3b,il6st,il6
1_Member	Reactome Gene Sets	R-DRE-6788467	IL-6-type cytokine receptor ligand interactions	-4.03241	-1.31557	4/8	436923,562247,565104,100006778	crlf1a,clcf1,lifrb,il6st
1_Member	Reactome Gene Sets	R-DRE-449147	Signaling by Interleukins	-3.29097	-1.04559	13/127	30767,335916,406276,406596,436923,560193,562247,565104,570618,100006778,100134976,100270759,100885851	stat3,jun,s100a10b,socs3b,crlf1a,il34,clcf1,lifrb,hist2h3c,il6st,il21r.1,csf3a,il6
1_Member	Reactome Gene Sets	R-DRE-6785807	Interleukin-4 and Interleukin-13 signaling	-2.3713	-0.499562	3/10	30767,565104,100134976	stat3,lifrb,il21r.1
2_Summary	Reactome Gene Sets	R-DRE-109582	Hemostasis	-3.81678	-1.22488	24/300	30481,57957,317765,327276,336933,373879,386787,406276,415133,447839,550458,557884,568465,570618,570867,678552,795785,798998,100002946,100003911,100331505,100333265,100536594,100884146	gata1a,slc7a6,nfe2,slc16a3,rhogb,p2rx5,itga5,s100a10b,mafk,ehd1b,tubb6,slc16a8,si:dkey-93h22.7,hist2h3c,srgn,f9b,cxcl18b,gp1bb,cxcl8a,cxcl19,si:cabz01074946.1,LOC100333265,cxcl8b.1,selplg
2_Member	Reactome Gene Sets	R-DRE-109582	Hemostasis	-3.81678	-1.22488	24/300	30481,57957,317765,327276,336933,373879,386787,406276,415133,447839,550458,557884,568465,570618,570867,678552,795785,798998,100002946,100003911,100331505,100333265,100536594,100884146	gata1a,slc7a6,nfe2,slc16a3,rhogb,p2rx5,itga5,s100a10b,mafk,ehd1b,tubb6,slc16a8,si:dkey-93h22.7,hist2h3c,srgn,f9b,cxcl18b,gp1bb,cxcl8a,cxcl19,si:cabz01074946.1,LOC100333265,cxcl8b.1,selplg
2_Member	Reactome Gene Sets	R-DRE-202733	Cell surface interactions at the vascular wall	-2.53314	-0.599628	7/55	57957,327276,386787,557884,568465,100331505,100884146	slc7a6,slc16a3,itga5,slc16a8,si:dkey-93h22.7,si:cabz01074946.1,selplg
3_Summary	Reactome Gene Sets	R-DRE-373076	Class A/1 (Rhodopsin-like receptors)	-3.44583	-1.04559	17/189	30211,334724,368228,402857,402987,553366,561815,566989,792884,795785,100002946,100003911,100329613,100329657,100331911,100333265,100536594,436744,556502,791484,792554	pyya,anxa1a,penka,s1pr4,cga,ccr9a,opn3,sstr3,rxfp2a,cxcl18b,cxcl8a,cxcl19,hcar1-4,ltb4r,ccl34b.8,LOC100333265,cxcl8b.1,calca,adma,rbp1.1,si:ch211-117l17.5
3_Member	Reactome Gene Sets	R-DRE-373076	Class A/1 (Rhodopsin-like receptors)	-3.44583	-1.04559	17/189	30211,334724,368228,402857,402987,553366,561815,566989,792884,795785,100002946,100003911,100329613,100329657,100331911,100333265,100536594	pyya,anxa1a,penka,s1pr4,cga,ccr9a,opn3,sstr3,rxfp2a,cxcl18b,cxcl8a,cxcl19,hcar1-4,ltb4r,ccl34b.8,LOC100333265,cxcl8b.1
3_Member	Reactome Gene Sets	R-DRE-375276	Peptide ligand-binding receptors	-3.404	-1.04559	12/108	30211,334724,368228,553366,566989,792884,795785,100002946,100003911,100331911,100333265,100536594	pyya,anxa1a,penka,ccr9a,sstr3,rxfp2a,cxcl18b,cxcl8a,cxcl19,ccl34b.8,LOC100333265,cxcl8b.1
3_Member	Reactome Gene Sets	R-DRE-500792	GPCR ligand binding	-3.33685	-1.04559	19/229	30211,334724,368228,402857,402987,436744,553366,556502,561815,566989,792884,795785,100002946,100003911,100329613,100329657,100331911,100333265,100536594	pyya,anxa1a,penka,s1pr4,cga,calca,ccr9a,adma,opn3,sstr3,rxfp2a,cxcl18b,cxcl8a,cxcl19,hcar1-4,ltb4r,ccl34b.8,LOC100333265,cxcl8b.1
3_Member	Reactome Gene Sets	R-DRE-380108	Chemokine receptors bind chemokines	-3.20479	-1.01083	6/31	553366,795785,100002946,100003911,100331911,100536594	ccr9a,cxcl18b,cxcl8a,cxcl19,ccl34b.8,cxcl8b.1
3_Member	Reactome Gene Sets	R-DRE-418594	G alpha (i) signalling events	-2.03669	-0.265504	15/216	30211,334724,368228,402857,553366,561815,566989,791484,792554,795785,100002946,100003911,100329613,100331911,100536594	pyya,anxa1a,penka,s1pr4,ccr9a,opn3,sstr3,rbp1.1,si:ch211-117l17.5,cxcl18b,cxcl8a,cxcl19,hcar1-4,ccl34b.8,cxcl8b.1
4_Summary	Reactome Gene Sets	R-DRE-2559586	DNA Damage/Telomere Stress Induced Senescence	-3.28531	-1.04559	6/30	30590,368329,503753,541335,100151416,100329560,335916,555766,570618	tp53,cdkn1bb,zgc:113263,zgc:114046,cdkn1a,LOC100329560,jun,etsrp,hist2h3c
4_Member	Reactome Gene Sets	R-DRE-2559586	DNA Damage/Telomere Stress Induced Senescence	-3.28531	-1.04559	6/30	30590,368329,503753,541335,100151416,100329560	tp53,cdkn1bb,zgc:113263,zgc:114046,cdkn1a,LOC100329560
4_Member	Reactome Gene Sets	R-DRE-2559583	Cellular Senescence	-2.31212	-0.460579	9/92	30590,335916,368329,503753,541335,555766,570618,100151416,100329560	tp53,jun,cdkn1bb,zgc:113263,zgc:114046,etsrp,hist2h3c,cdkn1a,LOC100329560
5_Summary	Reactome Gene Sets	R-DRE-6798695	Neutrophil degranulation	-3.01289	-0.860325	23/321	30216,30671,336933,373081,393342,406276,503737,504174,554157,564076,565637,568465,568904,678516,792182,795785,100002946,100003911,100005593,100126123,100320176,100536594,101886098	hbba1,hsp70.3,rhogb,mvp,zgc:64051,s100a10b,dpp7,ba1l,ctss2.1,unc13d,fgl2a,si:dkey-93h22.7,eef2a.2,tnfaip6,eef2a.1,cxcl18b,cxcl8a,cxcl19,adam8b,hsp70.1,si:ch73-343l4.8,cxcl8b.1,LOC101886098
5_Member	Reactome Gene Sets	R-DRE-6798695	Neutrophil degranulation	-3.01289	-0.860325	23/321	30216,30671,336933,373081,393342,406276,503737,504174,554157,564076,565637,568465,568904,678516,792182,795785,100002946,100003911,100005593,100126123,100320176,100536594,101886098	hbba1,hsp70.3,rhogb,mvp,zgc:64051,s100a10b,dpp7,ba1l,ctss2.1,unc13d,fgl2a,si:dkey-93h22.7,eef2a.2,tnfaip6,eef2a.1,cxcl18b,cxcl8a,cxcl19,adam8b,hsp70.1,si:ch73-343l4.8,cxcl8b.1,LOC101886098
6_Summary	Reactome Gene Sets	R-DRE-2162123	Synthesis of Prostaglandins (PG) and Thromboxanes (TX)	-2.87224	-0.757465	3/7	544666,559020,559148,337376	ptges,ptgs2b,ptgis,alox5ap
6_Member	Reactome Gene Sets	R-DRE-2162123	Synthesis of Prostaglandins (PG) and Thromboxanes (TX)	-2.87224	-0.757465	3/7	544666,559020,559148	ptges,ptgs2b,ptgis
6_Member	Reactome Gene Sets	R-DRE-2142753	Arachidonic acid metabolism	-2.2578	-0.425569	4/21	337376,544666,559020,559148	alox5ap,ptges,ptgs2b,ptgis
7_Summary	Reactome Gene Sets	R-DRE-5358493	Synthesis of diphthamide-EEF2	-2.67953	-0.610496	3/8	553692,568904,792182,406546,678552	dph3,eef2a.2,eef2a.1,eif5a2,f9b
7_Member	Reactome Gene Sets	R-DRE-5358493	Synthesis of diphthamide-EEF2	-2.67953	-0.610496	3/8	553692,568904,792182	dph3,eef2a.2,eef2a.1
7_Member	Reactome Gene Sets	R-DRE-163841	Gamma carboxylation, hypusine formation and arylsulfatase activation	-2.65833	-0.610496	5/27	406546,553692,568904,678552,792182	eif5a2,dph3,eef2a.2,f9b,eef2a.1
8_Summary	Reactome Gene Sets	R-DRE-140534	Caspase activation via Death Receptors in the presence of ligand	-2.51483	-0.599628	3/9	58130,373114,768248	tradd,cflara,fas
8_Member	Reactome Gene Sets	R-DRE-140534	Caspase activation via Death Receptors in the presence of ligand	-2.51483	-0.599628	3/9	58130,373114,768248	tradd,cflara,fas
8_Member	Reactome Gene Sets	R-DRE-3371378	Regulation by c-FLIP	-2.51483	-0.599628	3/9	58130,373114,768248	tradd,cflara,fas
8_Member	Reactome Gene Sets	R-DRE-5218900	CASP8 activity is inhibited	-2.51483	-0.599628	3/9	58130,373114,768248	tradd,cflara,fas
8_Member	Reactome Gene Sets	R-DRE-69416	Dimerization of procaspase-8	-2.51483	-0.599628	3/9	58130,373114,768248	tradd,cflara,fas
8_Member	Reactome Gene Sets	R-DRE-5357769	Caspase activation via extrinsic apoptotic signalling pathway	-2.3713	-0.499562	3/10	58130,373114,768248	tradd,cflara,fas
8_Member	Reactome Gene Sets	R-DRE-5213460	RIPK1-mediated regulated necrosis	-2.0281	-0.265504	3/13	58130,373114,768248	tradd,cflara,fas
8_Member	Reactome Gene Sets	R-DRE-5218859	Regulated Necrosis	-2.0281	-0.265504	3/13	58130,373114,768248	tradd,cflara,fas
8_Member	Reactome Gene Sets	R-DRE-5675482	Regulation of necroptotic cell death	-2.0281	-0.265504	3/13	58130,373114,768248	tradd,cflara,fas

## Sheet: 6hpi_down_GO
GroupID	Category	Term	Description	LogP	Log(q-value)	InTerm_InList	Genes	Symbols
1_Summary	GO Biological Processes	GO:0043153	entrainment of circadian clock by photoperiod	-4.49271	-0.704284	4/15	58107,83776,140633,101883856	per3,cry5,per2,si:ch1073-390k14.1
1_Member	GO Biological Processes	GO:0043153	entrainment of circadian clock by photoperiod	-4.49271	-0.704284	4/15	58107,83776,140633,101883856	per3,cry5,per2,si:ch1073-390k14.1
1_Member	GO Biological Processes	GO:0009649	entrainment of circadian clock	-4.37216	-0.704284	4/16	58107,83776,140633,101883856	per3,cry5,per2,si:ch1073-390k14.1
1_Member	GO Biological Processes	GO:0009648	photoperiodism	-3.71567	-0.223889	4/23	58107,83776,140633,101883856	per3,cry5,per2,si:ch1073-390k14.1
1_Member	GO Biological Processes	GO:0042752	regulation of circadian rhythm	-3.04453	0	4/34	58107,83776,140633,101883856	per3,cry5,per2,si:ch1073-390k14.1
1_Member	GO Biological Processes	GO:0032922	circadian regulation of gene expression	-2.62149	0	4/44	58107,83776,140633,101883856	per3,cry5,per2,si:ch1073-390k14.1
2_Summary	GO Biological Processes	GO:0031146	SCF-dependent proteasomal ubiquitin-dependent protein catabolic process	-2.48244	0	4/48	405878,797939,100000539,100319387	fbxl15,fbxl16,si:ch211-214j8.12,fbxo4
2_Member	GO Biological Processes	GO:0031146	SCF-dependent proteasomal ubiquitin-dependent protein catabolic process	-2.48244	0	4/48	405878,797939,100000539,100319387	fbxl15,fbxl16,si:ch211-214j8.12,fbxo4
3_Summary	GO Biological Processes	GO:0090066	regulation of anatomical structure size	-2.34094	0	10/292	393207,445319,544658,550477,557259,567402,795653,100000009,100007585,100536596	vil1,ncaldb,sema3fa,arpin,adra1ab,myo5b,vip,sema5bb,avpr2aa,si:ch211-176g13.8
3_Member	GO Biological Processes	GO:0090066	regulation of anatomical structure size	-2.34094	0	10/292	393207,445319,544658,550477,557259,567402,795653,100000009,100007585,100536596	vil1,ncaldb,sema3fa,arpin,adra1ab,myo5b,vip,sema5bb,avpr2aa,si:ch211-176g13.8
4_Summary	GO Biological Processes	GO:1901605	alpha-amino acid metabolic process	-2.27623	0	7/164	378847,394133,562774,563642,566165,571388,619247	mtr,aldh4a1,p4ha1a,sdsl,glulc,hmgcll1,aasdhppt
4_Member	GO Biological Processes	GO:1901605	alpha-amino acid metabolic process	-2.27623	0	7/164	378847,394133,562774,563642,566165,571388,619247	mtr,aldh4a1,p4ha1a,sdsl,glulc,hmgcll1,aasdhppt
4_Member	GO Biological Processes	GO:1901607	alpha-amino acid biosynthetic process	-2.24107	0	4/56	378847,563642,566165,619247	mtr,sdsl,glulc,aasdhppt
4_Member	GO Biological Processes	GO:0008652	cellular amino acid biosynthetic process	-2.1352	0	4/60	378847,563642,566165,619247	mtr,sdsl,glulc,aasdhppt
5_Summary	GO Biological Processes	GO:0007098	centrosome cycle	-2.21377	0	4/57	556980,573996,101882577,101885282,564457,566474,568360,568590,570926,767746,100006339	sdccag8,chordc1a,si:ch211-13f8.1,crocc2,jhy,tbc1d32,spdl1,ccdc40,lzts2a,tubb4bl,ttll5
5_Member	GO Biological Processes	GO:0007098	centrosome cycle	-2.21377	0	4/57	556980,573996,101882577,101885282	sdccag8,chordc1a,si:ch211-13f8.1,crocc2
5_Member	GO Biological Processes	GO:0000226	microtubule cytoskeleton organization	-2.11534	0	11/365	556980,564457,566474,568360,568590,570926,573996,767746,100006339,101882577,101885282	sdccag8,jhy,tbc1d32,spdl1,ccdc40,lzts2a,chordc1a,tubb4bl,ttll5,si:ch211-13f8.1,crocc2
5_Member	GO Biological Processes	GO:0031023	microtubule organizing center organization	-2.11005	0	4/61	556980,573996,101882577,101885282	sdccag8,chordc1a,si:ch211-13f8.1,crocc2
6_Summary	GO Biological Processes	GO:0007411	axon guidance	-2.15405	0	9/263	30181,445319,544658,553185,558958,570222,641469,100000009,101882184	ptch2,ncaldb,sema3fa,vasna,lamc3,plxnb1b,ntn2,sema5bb,lama3
6_Member	GO Biological Processes	GO:0007411	axon guidance	-2.15405	0	9/263	30181,445319,544658,553185,558958,570222,641469,100000009,101882184	ptch2,ncaldb,sema3fa,vasna,lamc3,plxnb1b,ntn2,sema5bb,lama3
6_Member	GO Biological Processes	GO:0097485	neuron projection guidance	-2.14372	0	9/264	30181,445319,544658,553185,558958,570222,641469,100000009,101882184	ptch2,ncaldb,sema3fa,vasna,lamc3,plxnb1b,ntn2,sema5bb,lama3

## Sheet: 6hpi_down_Reactome
GroupID	Category	Term	Description	LogP	Log(q-value)	InTerm_InList	Genes	Symbols
1_Summary	Reactome Gene Sets	R-DRE-1442490	Collagen degradation	-2.76155	0	3/19	321212,557205,794479,562774	col9a2,phykpl,col8a2,p4ha1a
1_Member	Reactome Gene Sets	R-DRE-1442490	Collagen degradation	-2.76155	0	3/19	321212,557205,794479	col9a2,phykpl,col8a2
1_Member	Reactome Gene Sets	R-DRE-1650814	Collagen biosynthesis and modifying enzymes	-2.03215	0	3/34	321212,562774,794479	col9a2,p4ha1a,col8a2
2_Summary	Reactome Gene Sets	R-DRE-5685938	HDR through Single Strand Annealing (SSA)	-2.51605	0	3/23	393872,407679,553029,449949	rad1,topbp1,rad50,ssrp1b
2_Member	Reactome Gene Sets	R-DRE-5685938	HDR through Single Strand Annealing (SSA)	-2.51605	0	3/23	393872,407679,553029	rad1,topbp1,rad50
2_Member	Reactome Gene Sets	R-DRE-5693579	Homologous DNA Pairing and Strand Exchange	-2.46215	0	3/24	393872,407679,553029	rad1,topbp1,rad50
2_Member	Reactome Gene Sets	R-DRE-5693616	Presynaptic phase of homologous DNA pairing and strand exchange	-2.46215	0	3/24	393872,407679,553029	rad1,topbp1,rad50
2_Member	Reactome Gene Sets	R-DRE-6804756	Regulation of TP53 Activity through Phosphorylation	-2.06119	0	4/63	393872,407679,449949,553029	rad1,topbp1,ssrp1b,rad50
