# Supplementary material for: Transcriptome Analyses Reveal IL6/Stat3 Signaling Involvement in Radial Glia Proliferation After Stab Wound Injury in the Adult Zebrafish Optic Tectum
Source: Front Cell Dev Biol. 2021 Apr 30;9:668408. doi: 10.3389/fcell.2021.668408 (PMC8119998; doi:10.3389/fcell.2021.668408)
Supplement: Supplementary file 4 [file Table_4.XLSX]

## Sheet: 24hpi_up_GO
GroupID	Category	Term	Description	LogP	Log(q-value)	InTerm_InList	Genes	Symbols
1_Summary	GO Biological Processes	GO:0006955	immune response	-26.4967	-22.5278	113/543	30255,57923,57933,64274,114447,259303,280647,321046,321453,326022,334724,335573,336351,337413,337571,337572,393345,393611,402884,403127,403135,403136,403138,403139,405770,405825,406471,415101,436641,445073,445088,445318,449803,497629,541514,550475,553366,553377,553500,553548,553735,553957,554157,554167,556399,556440,556770,557258,557341,560924,561001,562475,563803,567444,567537,568153,568326,5708…	tfa,pycard,caspa,csf1ra,cxcr4b,caspb,kars1,c3a.1,ctsla,si:ch73-158p21.3,anxa1a,ptpn6,prg4a,stat6,yrk,ctss2.2,tnfaip8l2b,c6,tlr21,tlr1,tlr22,tlr8b,tlr5a,tlr5b,il1b,mfap4,tnfrsf1a,rel,ctsl.1,socs1a,c1qb,nrros,c1qc,kitb,hhla2a.1,ctsk,ccr9a,prg4b,xcr1a.1,c1qa,zgc:112965,il10,ctss2.1,tnfb,cfp,si:dkey-15j16.3,gpr183a,ptk2ba,cmklr1,dysf,cd83,c7a,ccr12a,irak3,cxcl20,fpr1,ccl35.1,vsir,c7b,ifi44f5,tec,mhc1…
1_Member	GO Biological Processes	GO:0006955	immune response	-26.4967	-22.5278	113/543	30255,57923,57933,64274,114447,259303,280647,321046,321453,326022,334724,335573,336351,337413,337571,337572,393345,393611,402884,403127,403135,403136,403138,403139,405770,405825,406471,415101,436641,445073,445088,445318,449803,497629,541514,550475,553366,553377,553500,553548,553735,553957,554157,554167,556399,556440,556770,557258,557341,560924,561001,562475,563803,567444,567537,568153,568326,5708…	tfa,pycard,caspa,csf1ra,cxcr4b,caspb,kars1,c3a.1,ctsla,si:ch73-158p21.3,anxa1a,ptpn6,prg4a,stat6,yrk,ctss2.2,tnfaip8l2b,c6,tlr21,tlr1,tlr22,tlr8b,tlr5a,tlr5b,il1b,mfap4,tnfrsf1a,rel,ctsl.1,socs1a,c1qb,nrros,c1qc,kitb,hhla2a.1,ctsk,ccr9a,prg4b,xcr1a.1,c1qa,zgc:112965,il10,ctss2.1,tnfb,cfp,si:dkey-15j16.3,gpr183a,ptk2ba,cmklr1,dysf,cd83,c7a,ccr12a,irak3,cxcl20,fpr1,ccl35.1,vsir,c7b,ifi44f5,tec,mhc1…
1_Member	GO Biological Processes	GO:0006952	defense response	-23.6518	-19.9839	96/446	30255,30554,30767,57923,57933,64274,114447,246227,259303,334724,335407,335573,337413,337514,337571,368917,386590,393345,393386,393387,393608,402837,402884,403127,403135,403136,403138,403139,404039,405770,405811,405825,406350,406397,406471,406575,415101,415151,436979,445073,445190,445318,449557,450028,494109,503594,503772,553612,553957,557258,559020,559080,567444,567537,568153,568326,571584,571922…	tfa,pla2g4aa,stat3,pycard,caspa,csf1ra,cxcr4b,ptgs2a,caspb,anxa1a,mpeg1.1,ptpn6,stat6,mpx,yrk,adam8a,hsp90b1,tnfaip8l2b,cybb,ggt1a,ptger2a,hamp,tlr21,tlr1,tlr22,tlr8b,tlr5a,tlr5b,npsn,il1b,irf5,mfap4,uhrf1,mmp9,tnfrsf1a,lta4h,rel,rac2,lygl1,socs1a,jagn1b,nrros,saa,dram1,ch25h,il4r.1,agtr2,mpeg1.2,il10,ptk2ba,ptgs2b,cftr,irak3,cxcl20,fpr1,ccl35.1,marco,sla1a,hmgb2a,tnfaip6,tnfaip8l2a,ptk6b,cxcr3.2…
1_Member	GO Biological Processes	GO:0006954	inflammatory response	-16.578	-13.5122	51/194	30554,57923,64274,114447,246227,259303,334724,337514,368917,393387,393608,402884,403127,403136,403138,403139,405770,406350,406397,406471,406575,415101,445318,449557,503594,503772,559020,567537,568153,568326,678516,792613,794575,794891,795785,100002292,100002946,100003859,100003896,100005416,100005593,100149618,100150474,100170820,100270764,100331911,100331978,100536594,100536808,101885910,1029970…	pla2g4aa,pycard,csf1ra,cxcr4b,ptgs2a,caspb,anxa1a,mpx,adam8a,ggt1a,ptger2a,tlr21,tlr1,tlr8b,tlr5a,tlr5b,il1b,uhrf1,mmp9,tnfrsf1a,lta4h,rel,nrros,saa,il4r.1,agtr2,ptgs2b,cxcl20,fpr1,ccl35.1,tnfaip6,zgc:195173,agtr1a,ccl19a.1,cxcl18b,si:ch73-63e15.2,cxcl8a,cxcl8b.3,ccl34a.3,ptger4b,adam8b,p2ry12,si:dkey-42l23.4,ccl34a.4,cd40,ccl34b.8,ccl34b.9,cxcl8b.1,si:ch211-66k16.27,si:ch211-112c15.8,il1fma
1_Member	GO Biological Processes	GO:0045087	innate immune response	-9.14082	-6.63431	43/225	57923,57933,64274,259303,335573,337413,337571,393345,402884,403127,403135,403136,403138,403139,405825,406471,415101,445073,445318,557258,567444,568326,571922,641484,723996,767734,791973,794891,100000934,100003896,100007521,100126122,100126131,100148871,100170820,100270764,100331911,100331978,100536808,100537823,100538070,101243556,101885596	pycard,caspa,csf1ra,caspb,ptpn6,stat6,yrk,tnfaip8l2b,tlr21,tlr1,tlr22,tlr8b,tlr5a,tlr5b,mfap4,tnfrsf1a,rel,socs1a,nrros,ptk2ba,irak3,ccl35.1,sla1a,hmgb2a,tnfaip8l2a,ptk6b,cxcr3.2,ccl19a.1,unc93b1,ccl34a.3,socs1b,zgc:173915,zgc:171687,dhx58,ccl34a.4,cd40,ccl34b.8,ccl34b.9,si:ch211-66k16.27,si:ch1073-110a20.3,si:ch1073-110a20.2,sting1,hck
2_Summary	GO Biological Processes	GO:0002682	regulation of immune system process	-21.4457	-17.9539	81/358	30117,30481,64274,114447,280647,280650,321046,324215,327284,334724,335158,336933,337591,337597,368917,386856,393387,393611,393653,394108,402884,403127,403135,403136,403138,403139,405825,406397,406463,406471,415151,436895,445073,445088,449803,497629,541514,550236,553548,553735,556424,556440,557258,558477,559080,559103,559896,560193,562475,567444,568153,570830,570832,571588,641484,751704,768172,791…	spi1b,gata1a,csf1ra,cxcr4b,kars1,klf6a,c3a.1,igf2b,lgals9l3,anxa1a,wasb,rhogb,fam49ba,lgals9l1,adam8a,pdgfra,ggt1a,c6,rhogd,stk10,tlr21,tlr1,tlr22,tlr8b,tlr5a,tlr5b,mfap4,mmp9,nfkbiaa,tnfrsf1a,rac2,irf8,socs1a,c1qb,c1qc,kitb,hhla2a.1,cdca7a,c1qa,zgc:112965,rhoga,si:dkey-15j16.3,ptk2ba,f2r,cftr,inpp5d,cd99,il34,c7a,irak3,fpr1,vsir,c7b,tec,hmgb2a,spi1a,zgc:153911,cd276,irf1b,cfbl,c4b,fybb,zgc:19462…
2_Member	GO Biological Processes	GO:0002682	regulation of immune system process	-21.4457	-17.9539	81/358	30117,30481,64274,114447,280647,280650,321046,324215,327284,334724,335158,336933,337591,337597,368917,386856,393387,393611,393653,394108,402884,403127,403135,403136,403138,403139,405825,406397,406463,406471,415151,436895,445073,445088,449803,497629,541514,550236,553548,553735,556424,556440,557258,558477,559080,559103,559896,560193,562475,567444,568153,570830,570832,571588,641484,751704,768172,791…	spi1b,gata1a,csf1ra,cxcr4b,kars1,klf6a,c3a.1,igf2b,lgals9l3,anxa1a,wasb,rhogb,fam49ba,lgals9l1,adam8a,pdgfra,ggt1a,c6,rhogd,stk10,tlr21,tlr1,tlr22,tlr8b,tlr5a,tlr5b,mfap4,mmp9,nfkbiaa,tnfrsf1a,rac2,irf8,socs1a,c1qb,c1qc,kitb,hhla2a.1,cdca7a,c1qa,zgc:112965,rhoga,si:dkey-15j16.3,ptk2ba,f2r,cftr,inpp5d,cd99,il34,c7a,irak3,fpr1,vsir,c7b,tec,hmgb2a,spi1a,zgc:153911,cd276,irf1b,cfbl,c4b,fybb,zgc:19462…
2_Member	GO Biological Processes	GO:0002684	positive regulation of immune system process	-14.3098	-11.3409	53/233	64274,280647,321046,324215,334724,337591,368917,393611,402884,403127,403135,403136,403138,403139,405825,406397,415151,445073,445088,449803,541514,553548,553735,556440,559896,560193,562475,567444,568153,570832,571588,641484,768172,791140,792472,794635,796938,799208,100000934,100005593,100037357,100126122,100126131,100136852,100150474,100270764,100321723,100331428,100536137,100536356,100537823,1005…	csf1ra,kars1,c3a.1,igf2b,anxa1a,fam49ba,adam8a,c6,tlr21,tlr1,tlr22,tlr8b,tlr5a,tlr5b,mfap4,mmp9,rac2,socs1a,c1qb,c1qc,hhla2a.1,c1qa,zgc:112965,si:dkey-15j16.3,cd99,il34,c7a,irak3,fpr1,c7b,tec,hmgb2a,zgc:153911,cd276,cfbl,c4b,fybb,zgc:194627,unc93b1,adam8b,tnfrsf1b,zgc:173915,zgc:171687,zgc:174863,si:dkey-42l23.4,cd40,si:dkey-192g7.3,c3a.4,si:ch211-241b2.5,si:dkey-15j16.6,si:ch1073-110a20.3,si:ch1…
2_Member	GO Biological Processes	GO:0002252	immune effector process	-9.96536	-7.37667	38/173	280647,321046,334724,393611,403136,405811,405825,406397,406471,415151,445088,445190,449803,494109,553548,556770,559080,560924,561001,562475,568153,570832,791973,792160,792472,794635,795096,100002946,100126122,100126131,100188894,100270764,100331428,100537823,100538070,100885851,101243556,101885327	kars1,c3a.1,anxa1a,c6,tlr8b,irf5,mfap4,mmp9,tnfrsf1a,rac2,c1qb,jagn1b,c1qc,ch25h,c1qa,gpr183a,cftr,dysf,cd83,c7a,fpr1,c7b,cxcr3.2,irf1b,cfbl,c4b,ifit16,cxcl8a,zgc:173915,zgc:171687,il4,cd40,c3a.4,si:ch1073-110a20.3,si:ch1073-110a20.2,il6,sting1,cd180
2_Member	GO Biological Processes	GO:0002253	activation of immune response	-9.57851	-7.02458	35/155	321046,393611,402884,403127,403135,403136,403138,403139,405825,445088,449803,553548,553735,562475,567444,568153,570832,571588,768172,791140,792472,794635,796938,799208,100000934,100126122,100126131,100136852,100150474,100270764,100321723,100331428,100537823,100538070,101243556	c3a.1,c6,tlr21,tlr1,tlr22,tlr8b,tlr5a,tlr5b,mfap4,c1qb,c1qc,c1qa,zgc:112965,c7a,irak3,fpr1,c7b,tec,zgc:153911,cd276,cfbl,c4b,fybb,zgc:194627,unc93b1,zgc:173915,zgc:171687,zgc:174863,si:dkey-42l23.4,cd40,si:dkey-192g7.3,c3a.4,si:ch1073-110a20.3,si:ch1073-110a20.2,sting1
2_Member	GO Biological Processes	GO:0050776	regulation of immune response	-9.51184	-6.99009	42/211	321046,334724,393611,402884,403127,403135,403136,403138,403139,405825,445073,445088,449803,497629,553548,553735,562475,567444,568153,570830,570832,571588,641484,768172,791140,792160,792472,794635,796938,799208,100000934,100007521,100126122,100126131,100136852,100150474,100270764,100321723,100331428,100537823,100538070,101243556	c3a.1,anxa1a,c6,tlr21,tlr1,tlr22,tlr8b,tlr5a,tlr5b,mfap4,socs1a,c1qb,c1qc,kitb,c1qa,zgc:112965,c7a,irak3,fpr1,vsir,c7b,tec,hmgb2a,zgc:153911,cd276,irf1b,cfbl,c4b,fybb,zgc:194627,unc93b1,socs1b,zgc:173915,zgc:171687,zgc:174863,si:dkey-42l23.4,cd40,si:dkey-192g7.3,c3a.4,si:ch1073-110a20.3,si:ch1073-110a20.2,sting1
2_Member	GO Biological Processes	GO:0050778	positive regulation of immune response	-8.79267	-6.31513	37/181	321046,334724,393611,402884,403127,403135,403136,403138,403139,405825,445088,449803,553548,553735,562475,567444,568153,570832,571588,641484,768172,791140,792472,794635,796938,799208,100000934,100126122,100126131,100136852,100150474,100270764,100321723,100331428,100537823,100538070,101243556	c3a.1,anxa1a,c6,tlr21,tlr1,tlr22,tlr8b,tlr5a,tlr5b,mfap4,c1qb,c1qc,c1qa,zgc:112965,c7a,irak3,fpr1,c7b,tec,hmgb2a,zgc:153911,cd276,cfbl,c4b,fybb,zgc:194627,unc93b1,zgc:173915,zgc:171687,zgc:174863,si:dkey-42l23.4,cd40,si:dkey-192g7.3,c3a.4,si:ch1073-110a20.3,si:ch1073-110a20.2,sting1
2_Member	GO Biological Processes	GO:0048584	positive regulation of response to stimulus	-7.94589	-5.52105	88/691	30275,30631,58130,64274,114447,280647,321046,323588,324215,334724,337298,368450,393611,393772,402843,402884,402991,403127,403135,403136,403138,403139,405825,405830,406304,406397,407664,431715,436923,445088,449803,497629,497646,503514,553548,553708,553735,556711,556770,558477,559247,559454,562247,562317,562475,563884,566851,567444,567460,568153,568326,570404,570832,571588,641484,768172,768248,7911…	inhbb,bmp2a,tradd,csf1ra,cxcr4b,kars1,c3a.1,pik3r5,igf2b,anxa1a,sulf1,ing5b,c6,si:dkey-172h23.2,sfrp1a,tlr21,gadd45ga,tlr1,tlr22,tlr8b,tlr5a,tlr5b,mfap4,lgals2a,gadd45ba,mmp9,hbegfb,rbck1,crlf1a,c1qb,c1qc,kitb,gadd45bb,angptl2b,c1qa,pde6ga,zgc:112965,gpr18,gpr183a,f2r,zak,gpc5a,clcf1,fadd,c7a,tgfb1b,cemip2,irak3,ripk1l,fpr1,ccl35.1,il11a,c7b,tec,hmgb2a,zgc:153911,fas,cd276,cfbl,c4b,ccl19a.1,card9…
2_Member	GO Biological Processes	GO:0072376	protein activation cascade	-7.11929	-4.76317	20/74	321046,334613,337315,378986,393611,405825,445088,449803,553548,561287,562475,570832,792472,794635,100005469,100126122,100126131,100331428,100537823,100538070	c3a.1,fn1b,fgb,fga,c6,mfap4,c1qb,c1qc,c1qa,f13a1b,c7a,c7b,cfbl,c4b,fn1a,zgc:173915,zgc:171687,c3a.4,si:ch1073-110a20.3,si:ch1073-110a20.2
2_Member	GO Biological Processes	GO:0006959	humoral immune response	-6.71195	-4.40124	21/85	30255,321046,393611,402884,405825,445088,449803,553548,562475,567537,570832,792472,794635,795785,100003859,100126122,100126131,100331428,100334940,100537823,100538070	tfa,c3a.1,c6,tlr21,mfap4,c1qb,c1qc,c1qa,c7a,cxcl20,c7b,cfbl,c4b,cxcl18b,cxcl8b.3,zgc:173915,zgc:171687,c3a.4,traf3ip2l,si:ch1073-110a20.3,si:ch1073-110a20.2
2_Member	GO Biological Processes	GO:0006956	complement activation	-4.67555	-2.65603	15/64	321046,393611,405825,445088,449803,553548,562475,570832,792472,794635,100126122,100126131,100331428,100537823,100538070	c3a.1,c6,mfap4,c1qb,c1qc,c1qa,c7a,c7b,cfbl,c4b,zgc:173915,zgc:171687,c3a.4,si:ch1073-110a20.3,si:ch1073-110a20.2
3_Summary	GO Biological Processes	GO:0043207	response to external biotic stimulus	-17.3697	-14.0998	69/317	30255,57923,65225,114447,140814,259303,327320,335407,336933,337514,337598,337663,360142,360143,368242,378848,386590,393387,393939,402837,402884,403135,403136,403138,403139,404039,405770,405811,406397,406463,406471,406575,415151,436979,445190,445410,449557,450028,494109,541514,553612,553957,554509,556440,559080,567278,567537,568326,571584,791973,792160,792472,794053,795096,795305,795785,100002946,…	tfa,pycard,ctsd,cxcr4b,cebpb,caspb,f5,mpeg1.1,rhogb,mpx,mcm4,mxe,mxa,mxb,kmo,hspa5,hsp90b1,ggt1a,atf3,hamp,tlr21,tlr22,tlr8b,tlr5a,tlr5b,npsn,il1b,irf5,mmp9,nfkbiaa,tnfrsf1a,lta4h,rac2,lygl1,jagn1b,il12a,saa,dram1,ch25h,hhla2a.1,mpeg1.2,il10,orc1,si:dkey-15j16.3,cftr,lect2l,cxcl20,ccl35.1,marco,cxcr3.2,irf1b,cfbl,il13,ifit16,acod1,cxcl18b,cxcl8a,cxcl8b.3,tnfrsf1b,gpr84,dhx58,cd40,ccl34b.8,ccl34b.…
3_Member	GO Biological Processes	GO:0043207	response to external biotic stimulus	-17.3697	-14.0998	69/317	30255,57923,65225,114447,140814,259303,327320,335407,336933,337514,337598,337663,360142,360143,368242,378848,386590,393387,393939,402837,402884,403135,403136,403138,403139,404039,405770,405811,406397,406463,406471,406575,415151,436979,445190,445410,449557,450028,494109,541514,553612,553957,554509,556440,559080,567278,567537,568326,571584,791973,792160,792472,794053,795096,795305,795785,100002946,…	tfa,pycard,ctsd,cxcr4b,cebpb,caspb,f5,mpeg1.1,rhogb,mpx,mcm4,mxe,mxa,mxb,kmo,hspa5,hsp90b1,ggt1a,atf3,hamp,tlr21,tlr22,tlr8b,tlr5a,tlr5b,npsn,il1b,irf5,mmp9,nfkbiaa,tnfrsf1a,lta4h,rac2,lygl1,jagn1b,il12a,saa,dram1,ch25h,hhla2a.1,mpeg1.2,il10,orc1,si:dkey-15j16.3,cftr,lect2l,cxcl20,ccl35.1,marco,cxcr3.2,irf1b,cfbl,il13,ifit16,acod1,cxcl18b,cxcl8a,cxcl8b.3,tnfrsf1b,gpr84,dhx58,cd40,ccl34b.8,ccl34b.…
3_Member	GO Biological Processes	GO:0051707	response to other organism	-17.3697	-14.0998	69/317	30255,57923,65225,114447,140814,259303,327320,335407,336933,337514,337598,337663,360142,360143,368242,378848,386590,393387,393939,402837,402884,403135,403136,403138,403139,404039,405770,405811,406397,406463,406471,406575,415151,436979,445190,445410,449557,450028,494109,541514,553612,553957,554509,556440,559080,567278,567537,568326,571584,791973,792160,792472,794053,795096,795305,795785,100002946,…	tfa,pycard,ctsd,cxcr4b,cebpb,caspb,f5,mpeg1.1,rhogb,mpx,mcm4,mxe,mxa,mxb,kmo,hspa5,hsp90b1,ggt1a,atf3,hamp,tlr21,tlr22,tlr8b,tlr5a,tlr5b,npsn,il1b,irf5,mmp9,nfkbiaa,tnfrsf1a,lta4h,rac2,lygl1,jagn1b,il12a,saa,dram1,ch25h,hhla2a.1,mpeg1.2,il10,orc1,si:dkey-15j16.3,cftr,lect2l,cxcl20,ccl35.1,marco,cxcr3.2,irf1b,cfbl,il13,ifit16,acod1,cxcl18b,cxcl8a,cxcl8b.3,tnfrsf1b,gpr84,dhx58,cd40,ccl34b.8,ccl34b.…
3_Member	GO Biological Processes	GO:0009607	response to biotic stimulus	-17.0633	-13.8726	69/321	30255,57923,65225,114447,140814,259303,327320,335407,336933,337514,337598,337663,360142,360143,368242,378848,386590,393387,393939,402837,402884,403135,403136,403138,403139,404039,405770,405811,406397,406463,406471,406575,415151,436979,445190,445410,449557,450028,494109,541514,553612,553957,554509,556440,559080,567278,567537,568326,571584,791973,792160,792472,794053,795096,795305,795785,100002946,…	tfa,pycard,ctsd,cxcr4b,cebpb,caspb,f5,mpeg1.1,rhogb,mpx,mcm4,mxe,mxa,mxb,kmo,hspa5,hsp90b1,ggt1a,atf3,hamp,tlr21,tlr22,tlr8b,tlr5a,tlr5b,npsn,il1b,irf5,mmp9,nfkbiaa,tnfrsf1a,lta4h,rac2,lygl1,jagn1b,il12a,saa,dram1,ch25h,hhla2a.1,mpeg1.2,il10,orc1,si:dkey-15j16.3,cftr,lect2l,cxcl20,ccl35.1,marco,cxcr3.2,irf1b,cfbl,il13,ifit16,acod1,cxcl18b,cxcl8a,cxcl8b.3,tnfrsf1b,gpr84,dhx58,cd40,ccl34b.8,ccl34b.…
3_Member	GO Biological Processes	GO:0009617	response to bacterium	-11.4858	-8.79569	47/223	30255,57923,65225,114447,140814,259303,327320,335407,336933,337514,360142,386590,393387,402837,402884,403135,403138,403139,404039,405770,406397,406471,406575,415151,436979,445410,449557,450028,541514,553612,553957,556440,559080,567278,567537,571584,791973,792472,794053,795305,795785,100002946,100003859,100126017,100536137,100536356,100536594	tfa,pycard,ctsd,cxcr4b,cebpb,caspb,f5,mpeg1.1,rhogb,mpx,mxa,hsp90b1,ggt1a,hamp,tlr21,tlr22,tlr5a,tlr5b,npsn,il1b,mmp9,tnfrsf1a,lta4h,rac2,lygl1,il12a,saa,dram1,hhla2a.1,mpeg1.2,il10,si:dkey-15j16.3,cftr,lect2l,cxcl20,marco,cxcr3.2,cfbl,il13,acod1,cxcl18b,cxcl8a,cxcl8b.3,gpr84,si:ch211-241b2.5,si:dkey-15j16.6,cxcl8b.1
3_Member	GO Biological Processes	GO:0051704	multi-organism process	-10.5937	-7.98649	77/505	30255,57923,58022,65225,114447,140814,259303,317763,327320,327368,335407,336933,337514,337598,337663,360142,360143,368242,378848,386590,393387,393939,402837,402884,402962,403135,403136,403138,403139,404039,405770,405811,406397,406463,406471,406575,415151,436979,445190,445410,449557,450028,494109,541514,553612,553957,554509,556440,559080,559540,567278,567537,568008,568326,571584,791973,792160,7924…	tfa,pycard,casp8,ctsd,cxcr4b,cebpb,caspb,ttk,f5,rgs14a,mpeg1.1,rhogb,mpx,mcm4,mxe,mxa,mxb,kmo,hspa5,hsp90b1,ggt1a,atf3,hamp,tlr21,lhfpl2a,tlr22,tlr8b,tlr5a,tlr5b,npsn,il1b,irf5,mmp9,nfkbiaa,tnfrsf1a,lta4h,rac2,lygl1,jagn1b,il12a,saa,dram1,ch25h,hhla2a.1,mpeg1.2,il10,orc1,si:dkey-15j16.3,cftr,bmb,lect2l,cxcl20,wwtr1,ccl35.1,marco,cxcr3.2,irf1b,cfbl,il13,ifit16,acod1,cxcl18b,tert,shfl,cxcl8a,cxcl8b…
3_Member	GO Biological Processes	GO:0009615	response to virus	-6.70738	-4.40124	20/78	337663,360142,360143,393939,403136,405770,405811,406463,406471,494109,568326,792160,795096,100037357,100148871,100270764,100331911,100331978,101243556,101885327	mxe,mxa,mxb,atf3,tlr8b,il1b,irf5,nfkbiaa,tnfrsf1a,ch25h,ccl35.1,irf1b,ifit16,tnfrsf1b,dhx58,cd40,ccl34b.8,ccl34b.9,sting1,cd180
3_Member	GO Biological Processes	GO:0098542	defense response to other organism	-5.49513	-3.3324	29/167	30255,57923,259303,335407,386590,402837,402884,403136,403138,403139,404039,405770,405811,406471,415151,436979,445190,450028,494109,553612,553957,559080,571584,792160,795096,795305,100270764,101243556,101885327	tfa,pycard,caspb,mpeg1.1,hsp90b1,hamp,tlr21,tlr8b,tlr5a,tlr5b,npsn,il1b,irf5,tnfrsf1a,rac2,lygl1,jagn1b,dram1,ch25h,mpeg1.2,il10,cftr,marco,irf1b,ifit16,acod1,cd40,sting1,cd180
3_Member	GO Biological Processes	GO:0042742	defense response to bacterium	-3.73364	-1.90462	20/120	30255,57923,259303,335407,386590,402837,402884,403138,403139,404039,405770,406471,415151,436979,450028,553612,553957,559080,571584,795305	tfa,pycard,caspb,mpeg1.1,hsp90b1,hamp,tlr21,tlr5a,tlr5b,npsn,il1b,tnfrsf1a,rac2,lygl1,dram1,mpeg1.2,il10,cftr,marco,acod1
4_Summary	GO Biological Processes	GO:0050900	leukocyte migration	-16.9132	-13.7894	42/133	64274,114447,325599,334724,335158,336933,337571,368917,387293,393551,393653,394108,402857,405770,406471,406575,415151,445073,445190,449557,494109,556424,556770,557258,559080,559103,559896,567537,568326,791973,794891,795785,100002946,100003859,100003896,100005593,100170820,100331911,100331978,100535437,100536594,100884146,373105,553366,553500,557341,563803,792585,100004988,30370,30744,30767,280650…	csf1ra,cxcr4b,lgals3b,anxa1a,wasb,rhogb,yrk,adam8a,mmp13a,cyba,rhogd,stk10,s1pr4,il1b,tnfrsf1a,lta4h,rac2,socs1a,jagn1b,saa,ch25h,rhoga,gpr183a,ptk2ba,cftr,inpp5d,cd99,cxcl20,ccl35.1,cxcr3.2,ccl19a.1,cxcl18b,cxcl8a,cxcl8b.3,ccl34a.3,adam8b,ccl34a.4,ccl34b.8,ccl34b.9,ano6,cxcl8b.1,selplg,rab13,ccr9a,xcr1a.1,cmklr1,ccr12a,ccr12b.1,ccr2,fzd2,cbfb,stat3,klf6a,alcamb,gna13a,rgs14a,cap1,arpc5a,sulf1,cs…
4_Member	GO Biological Processes	GO:0050900	leukocyte migration	-16.9132	-13.7894	42/133	64274,114447,325599,334724,335158,336933,337571,368917,387293,393551,393653,394108,402857,405770,406471,406575,415151,445073,445190,449557,494109,556424,556770,557258,559080,559103,559896,567537,568326,791973,794891,795785,100002946,100003859,100003896,100005593,100170820,100331911,100331978,100535437,100536594,100884146	csf1ra,cxcr4b,lgals3b,anxa1a,wasb,rhogb,yrk,adam8a,mmp13a,cyba,rhogd,stk10,s1pr4,il1b,tnfrsf1a,lta4h,rac2,socs1a,jagn1b,saa,ch25h,rhoga,gpr183a,ptk2ba,cftr,inpp5d,cd99,cxcl20,ccl35.1,cxcr3.2,ccl19a.1,cxcl18b,cxcl8a,cxcl8b.3,ccl34a.3,adam8b,ccl34a.4,ccl34b.8,ccl34b.9,ano6,cxcl8b.1,selplg
4_Member	GO Biological Processes	GO:0060326	cell chemotaxis	-15.0102	-11.9955	38/123	64274,114447,325599,334724,335158,337571,373105,387293,393551,402857,405770,406471,406575,415151,494109,553366,553500,556770,557258,557341,559080,559103,563803,567537,568326,791973,792585,794891,795785,100002946,100003859,100003896,100004988,100170820,100331911,100331978,100535437,100536594	csf1ra,cxcr4b,lgals3b,anxa1a,wasb,yrk,rab13,mmp13a,cyba,s1pr4,il1b,tnfrsf1a,lta4h,rac2,ch25h,ccr9a,xcr1a.1,gpr183a,ptk2ba,cmklr1,cftr,inpp5d,ccr12a,cxcl20,ccl35.1,cxcr3.2,ccr12b.1,ccl19a.1,cxcl18b,cxcl8a,cxcl8b.3,ccl34a.3,ccr2,ccl34a.4,ccl34b.8,ccl34b.9,ano6,cxcl8b.1
4_Member	GO Biological Processes	GO:0030595	leukocyte chemotaxis	-13.0926	-10.1651	31/95	64274,114447,325599,334724,335158,337571,387293,393551,402857,405770,406471,406575,415151,494109,556770,557258,559080,559103,567537,568326,791973,794891,795785,100002946,100003859,100003896,100170820,100331911,100331978,100535437,100536594	csf1ra,cxcr4b,lgals3b,anxa1a,wasb,yrk,mmp13a,cyba,s1pr4,il1b,tnfrsf1a,lta4h,rac2,ch25h,gpr183a,ptk2ba,cftr,inpp5d,cxcl20,ccl35.1,cxcr3.2,ccl19a.1,cxcl18b,cxcl8a,cxcl8b.3,ccl34a.3,ccl34a.4,ccl34b.8,ccl34b.9,ano6,cxcl8b.1
4_Member	GO Biological Processes	GO:0097529	myeloid leukocyte migration	-12.5917	-9.75574	33/111	64274,114447,325599,334724,335158,336933,337571,387293,393551,393653,402857,405770,406471,406575,415151,445190,449557,556424,559080,559103,559896,567537,568326,791973,794891,795785,100002946,100003859,100003896,100170820,100331911,100331978,100536594	csf1ra,cxcr4b,lgals3b,anxa1a,wasb,rhogb,yrk,mmp13a,cyba,rhogd,s1pr4,il1b,tnfrsf1a,lta4h,rac2,jagn1b,saa,rhoga,cftr,inpp5d,cd99,cxcl20,ccl35.1,cxcr3.2,ccl19a.1,cxcl18b,cxcl8a,cxcl8b.3,ccl34a.3,ccl34a.4,ccl34b.8,ccl34b.9,cxcl8b.1
4_Member	GO Biological Processes	GO:0016477	cell migration	-12.5785	-9.75574	103/711	30370,30744,30767,64274,114447,280650,323919,325599,326825,327368,334527,334724,335158,336504,336933,337298,337571,368917,373105,378726,386787,386856,387293,393416,393551,393653,394015,394108,394125,402857,405770,406397,406471,406575,406658,415151,415252,445073,445190,445308,449557,449818,492469,493181,494109,497629,553366,553500,554050,556077,556424,556770,556951,557258,557341,557797,559080,5591…	fzd2,cbfb,stat3,csf1ra,cxcr4b,klf6a,alcamb,lgals3b,gna13a,rgs14a,cap1,anxa1a,wasb,arpc5a,rhogb,sulf1,yrk,adam8a,rab13,csrp1a,itga5,pdgfra,mmp13a,arhgap4a,cyba,rhogd,def6a,stk10,rhoca,s1pr4,il1b,mmp9,tnfrsf1a,lta4h,cnn2,rac2,eaf2,socs1a,jagn1b,cthrc1a,saa,bace2,arhgef39,fgf7,ch25h,kitb,ccr9a,xcr1a.1,itgbl1,plod3,rhoga,gpr183a,nckap1l,ptk2ba,cmklr1,itgb2,cftr,inpp5d,gpc5a,cd99,lpxn,plxnc1,ccr12a,hm…
4_Member	GO Biological Processes	GO:0048870	cell motility	-11.9512	-9.18639	107/768	30370,30744,30767,64274,114447,280650,323919,325599,326825,327292,327368,334527,334724,335158,336504,336933,337132,337298,337571,368917,373105,378726,386787,386856,387293,393416,393551,393653,394015,394108,394125,402857,403001,405770,406397,406471,406575,406658,415151,415252,445073,445190,445308,449557,449818,492469,493181,494109,497629,553366,553500,554050,556077,556424,556770,556951,557258,5573…	fzd2,cbfb,stat3,csf1ra,cxcr4b,klf6a,alcamb,lgals3b,gna13a,tpte,rgs14a,cap1,anxa1a,wasb,arpc5a,rhogb,anxa5b,sulf1,yrk,adam8a,rab13,csrp1a,itga5,pdgfra,mmp13a,arhgap4a,cyba,rhogd,def6a,stk10,rhoca,s1pr4,cfl2,il1b,mmp9,tnfrsf1a,lta4h,cnn2,rac2,eaf2,socs1a,jagn1b,cthrc1a,saa,bace2,arhgef39,fgf7,ch25h,kitb,ccr9a,xcr1a.1,itgbl1,plod3,rhoga,gpr183a,nckap1l,ptk2ba,cmklr1,itgb2,cftr,inpp5d,gpc5a,cd99,lpxn…
4_Member	GO Biological Processes	GO:0051674	localization of cell	-11.9512	-9.18639	107/768	30370,30744,30767,64274,114447,280650,323919,325599,326825,327292,327368,334527,334724,335158,336504,336933,337132,337298,337571,368917,373105,378726,386787,386856,387293,393416,393551,393653,394015,394108,394125,402857,403001,405770,406397,406471,406575,406658,415151,415252,445073,445190,445308,449557,449818,492469,493181,494109,497629,553366,553500,554050,556077,556424,556770,556951,557258,5573…	fzd2,cbfb,stat3,csf1ra,cxcr4b,klf6a,alcamb,lgals3b,gna13a,tpte,rgs14a,cap1,anxa1a,wasb,arpc5a,rhogb,anxa5b,sulf1,yrk,adam8a,rab13,csrp1a,itga5,pdgfra,mmp13a,arhgap4a,cyba,rhogd,def6a,stk10,rhoca,s1pr4,cfl2,il1b,mmp9,tnfrsf1a,lta4h,cnn2,rac2,eaf2,socs1a,jagn1b,cthrc1a,saa,bace2,arhgef39,fgf7,ch25h,kitb,ccr9a,xcr1a.1,itgbl1,plod3,rhoga,gpr183a,nckap1l,ptk2ba,cmklr1,itgb2,cftr,inpp5d,gpc5a,cd99,lpxn…
4_Member	GO Biological Processes	GO:0097530	granulocyte migration	-11.8742	-9.1357	30/98	64274,114447,325599,334724,335158,336933,393551,393653,402857,405770,406471,406575,415151,445190,449557,556424,559080,559103,559896,567537,568326,794891,795785,100002946,100003859,100003896,100170820,100331911,100331978,100536594	csf1ra,cxcr4b,lgals3b,anxa1a,wasb,rhogb,cyba,rhogd,s1pr4,il1b,tnfrsf1a,lta4h,rac2,jagn1b,saa,rhoga,cftr,inpp5d,cd99,cxcl20,ccl35.1,ccl19a.1,cxcl18b,cxcl8a,cxcl8b.3,ccl34a.3,ccl34a.4,ccl34b.8,ccl34b.9,cxcl8b.1
4_Member	GO Biological Processes	GO:1990266	neutrophil migration	-11.1874	-8.54069	28/91	114447,325599,335158,336933,393551,393653,402857,405770,406471,406575,415151,445190,449557,556424,559080,559103,559896,567537,568326,794891,795785,100002946,100003859,100003896,100170820,100331911,100331978,100536594	cxcr4b,lgals3b,wasb,rhogb,cyba,rhogd,s1pr4,il1b,tnfrsf1a,lta4h,rac2,jagn1b,saa,rhoga,cftr,inpp5d,cd99,cxcl20,ccl35.1,ccl19a.1,cxcl18b,cxcl8a,cxcl8b.3,ccl34a.3,ccl34a.4,ccl34b.8,ccl34b.9,cxcl8b.1
4_Member	GO Biological Processes	GO:0071621	granulocyte chemotaxis	-8.89997	-6.40818	23/78	64274,114447,325599,334724,335158,402857,405770,406471,406575,415151,559080,559103,567537,568326,794891,795785,100002946,100003859,100003896,100170820,100331911,100331978,100536594	csf1ra,cxcr4b,lgals3b,anxa1a,wasb,s1pr4,il1b,tnfrsf1a,lta4h,rac2,cftr,inpp5d,cxcl20,ccl35.1,ccl19a.1,cxcl18b,cxcl8a,cxcl8b.3,ccl34a.3,ccl34a.4,ccl34b.8,ccl34b.9,cxcl8b.1
4_Member	GO Biological Processes	GO:0030593	neutrophil chemotaxis	-8.20933	-5.77191	21/71	114447,325599,335158,402857,405770,406471,406575,415151,559080,559103,567537,568326,794891,795785,100002946,100003859,100003896,100170820,100331911,100331978,100536594	cxcr4b,lgals3b,wasb,s1pr4,il1b,tnfrsf1a,lta4h,rac2,cftr,inpp5d,cxcl20,ccl35.1,ccl19a.1,cxcl18b,cxcl8a,cxcl8b.3,ccl34a.3,ccl34a.4,ccl34b.8,ccl34b.9,cxcl8b.1
4_Member	GO Biological Processes	GO:0006935	chemotaxis	-5.76524	-3.57592	54/403	30767,64274,114447,323919,325599,334724,335158,336933,337571,373105,386856,387293,393551,393653,402857,405770,406471,406575,415151,493181,494109,550487,553366,553500,555805,556077,556424,556770,557258,557341,559080,559103,562273,562496,563803,565952,567537,568326,791200,791973,792585,794891,795785,100002627,100002946,100003859,100003896,100004988,100170820,100331911,100331978,100333601,100535437,…	stat3,csf1ra,cxcr4b,alcamb,lgals3b,anxa1a,wasb,rhogb,yrk,rab13,pdgfra,mmp13a,cyba,rhogd,s1pr4,il1b,tnfrsf1a,lta4h,rac2,fgf7,ch25h,vaspb,ccr9a,xcr1a.1,vaspa,plod3,rhoga,gpr183a,ptk2ba,cmklr1,cftr,inpp5d,plxnc1,col2a1a,ccr12a,e2f8,cxcl20,ccl35.1,lrrc15,cxcr3.2,ccr12b.1,ccl19a.1,cxcl18b,ptafr,cxcl8a,cxcl8b.3,ccl34a.3,ccr2,ccl34a.4,ccl34b.8,ccl34b.9,mmp25b,ano6,cxcl8b.1
4_Member	GO Biological Processes	GO:0042330	taxis	-5.22372	-3.12405	54/420	30767,64274,114447,323919,325599,334724,335158,336933,337571,373105,386856,387293,393551,393653,402857,405770,406471,406575,415151,493181,494109,550487,553366,553500,555805,556077,556424,556770,557258,557341,559080,559103,562273,562496,563803,565952,567537,568326,791200,791973,792585,794891,795785,100002627,100002946,100003859,100003896,100004988,100170820,100331911,100331978,100333601,100535437,…	stat3,csf1ra,cxcr4b,alcamb,lgals3b,anxa1a,wasb,rhogb,yrk,rab13,pdgfra,mmp13a,cyba,rhogd,s1pr4,il1b,tnfrsf1a,lta4h,rac2,fgf7,ch25h,vaspb,ccr9a,xcr1a.1,vaspa,plod3,rhoga,gpr183a,ptk2ba,cmklr1,cftr,inpp5d,plxnc1,col2a1a,ccr12a,e2f8,cxcl20,ccl35.1,lrrc15,cxcr3.2,ccr12b.1,ccl19a.1,cxcl18b,ptafr,cxcl8a,cxcl8b.3,ccl34a.3,ccr2,ccl34a.4,ccl34b.8,ccl34b.9,mmp25b,ano6,cxcl8b.1
5_Summary	GO Biological Processes	GO:0034097	response to cytokine	-12.7749	-9.88516	43/177	30767,64274,280647,334724,337413,368326,393387,405770,405811,406650,415101,436923,445073,445190,497629,565104,567241,567257,567444,567537,568326,571368,777651,791973,794891,795785,796604,797287,797527,799475,100003859,100003896,100006778,100007521,100134971,100135755,100170820,100192216,100270764,100331911,100331978,100884152,110437721,30248,30631,30671,246227,321315,321837,324215,325423,337298,3…	stat3,csf1ra,kars1,anxa1a,stat6,il13ra2,ggt1a,il1b,irf5,timp2b,rel,crlf1a,socs1a,jagn1b,kitb,lifrb,lepr,f3a,irak3,cxcl20,ccl35.1,ifngr1,il10ra,cxcr3.2,ccl19a.1,cxcl18b,il2rga,shfl,crfb4,il13ra1,cxcl8b.3,ccl34a.3,il6st,socs1b,il12rb2,il6r,ccl34a.4,il15ra,cd40,ccl34b.8,ccl34b.9,dicp2.2,il12rb2l,calr3a,bmp2a,hsp70.3,ptgs2a,calr3b,keap1a,igf2b,fstl1a,sulf1,rab13,hspa5,ptger2a,shmt1,cnpy1,hamp,sfrp1a,…
5_Member	GO Biological Processes	GO:0034097	response to cytokine	-12.7749	-9.88516	43/177	30767,64274,280647,334724,337413,368326,393387,405770,405811,406650,415101,436923,445073,445190,497629,565104,567241,567257,567444,567537,568326,571368,777651,791973,794891,795785,796604,797287,797527,799475,100003859,100003896,100006778,100007521,100134971,100135755,100170820,100192216,100270764,100331911,100331978,100884152,110437721	stat3,csf1ra,kars1,anxa1a,stat6,il13ra2,ggt1a,il1b,irf5,timp2b,rel,crlf1a,socs1a,jagn1b,kitb,lifrb,lepr,f3a,irak3,cxcl20,ccl35.1,ifngr1,il10ra,cxcr3.2,ccl19a.1,cxcl18b,il2rga,shfl,crfb4,il13ra1,cxcl8b.3,ccl34a.3,il6st,socs1b,il12rb2,il6r,ccl34a.4,il15ra,cd40,ccl34b.8,ccl34b.9,dicp2.2,il12rb2l
5_Member	GO Biological Processes	GO:0071345	cellular response to cytokine stimulus	-11.4966	-8.79569	38/155	30767,64274,280647,337413,368326,405770,405811,436923,445073,445190,497629,565104,567241,567257,567444,567537,568326,571368,777651,791973,794891,795785,796604,797527,799475,100003859,100003896,100006778,100007521,100134971,100135755,100170820,100192216,100270764,100331911,100331978,100884152,110437721	stat3,csf1ra,kars1,stat6,il13ra2,il1b,irf5,crlf1a,socs1a,jagn1b,kitb,lifrb,lepr,f3a,irak3,cxcl20,ccl35.1,ifngr1,il10ra,cxcr3.2,ccl19a.1,cxcl18b,il2rga,crfb4,il13ra1,cxcl8b.3,ccl34a.3,il6st,socs1b,il12rb2,il6r,ccl34a.4,il15ra,cd40,ccl34b.8,ccl34b.9,dicp2.2,il12rb2l
5_Member	GO Biological Processes	GO:0019221	cytokine-mediated signaling pathway	-11.3912	-8.72329	37/149	30767,64274,280647,337413,368326,405770,405811,436923,445073,445190,497629,565104,567241,567257,567444,567537,568326,571368,777651,791973,794891,795785,796604,797527,799475,100003859,100003896,100006778,100007521,100134971,100135755,100170820,100192216,100331911,100331978,100884152,110437721	stat3,csf1ra,kars1,stat6,il13ra2,il1b,irf5,crlf1a,socs1a,jagn1b,kitb,lifrb,lepr,f3a,irak3,cxcl20,ccl35.1,ifngr1,il10ra,cxcr3.2,ccl19a.1,cxcl18b,il2rga,crfb4,il13ra1,cxcl8b.3,ccl34a.3,il6st,socs1b,il12rb2,il6r,ccl34a.4,il15ra,ccl34b.8,ccl34b.9,dicp2.2,il12rb2l
5_Member	GO Biological Processes	GO:0071310	cellular response to organic substance	-5.2949	-3.17726	83/737	30248,30631,30671,30767,64274,246227,280647,321315,321837,324215,325423,334724,337298,337413,368326,373105,378848,393608,394021,402819,402837,402843,403079,405770,405811,406473,436923,445073,445151,445190,445318,493181,497629,541514,556440,559020,559080,560210,560743,560799,563884,565104,565295,566851,567241,567257,567444,567537,568008,568326,569142,571368,777651,791580,791973,793937,794053,79489…	calr3a,bmp2a,hsp70.3,stat3,csf1ra,ptgs2a,kars1,calr3b,keap1a,igf2b,fstl1a,anxa1a,sulf1,stat6,il13ra2,rab13,hspa5,ptger2a,shmt1,cnpy1,hamp,sfrp1a,igfbp3,il1b,irf5,pck2,crlf1a,socs1a,entpd1,jagn1b,nrros,fgf7,kitb,hhla2a.1,si:dkey-15j16.3,ptgs2b,cftr,hsp70l,lpxn,rab44,tgfb1b,lifrb,cers2b,cemip2,lepr,f3a,irak3,cxcl20,wwtr1,ccl35.1,entpd2b,ifngr1,il10ra,hspb8,cxcr3.2,agtrap,il13,ccl19a.1,cxcl18b,il2rg…
6_Summary	GO Biological Processes	GO:1903047	mitotic cell cycle process	-10.6774	-8.05089	57/319	30554,30627,30647,30648,57925,58122,80973,192295,192323,192332,192338,195818,266981,317763,321283,321897,323197,323733,325449,327060,334724,336439,336998,337598,373102,373110,393203,393280,393349,393796,402825,406457,406695,406715,445392,447853,447872,492707,492815,553800,554509,556493,557239,558917,559353,559540,562517,566409,567359,570062,572121,572344,767754,797431,100037337,100307076,10796612…	pla2g4aa,kif23,psme2,psme1,cdc25b,mcl1a,cdk1,ccna2,mcm3,smc4,mcm2,kif11,ccnf,ttk,tacc3,gnl3,racgap1,top2a,kif20a,wee1,anxa1a,zwilch,chek2,mcm4,mcl1b,birc5a,prc1b,nuf2,mis12,kif4,cdc6,rcc1,cdc45,cdk2,fbxo5,dlgap5,dscc1,ncapg,cdca8,cep55l,orc1,ncapd3,antxr2a,snx9b,si:dkey-30c15.10,bmb,anln,mcm6,cenph,ncaph,incenp,numa1,cenpe,zgc:86764,ncapg2,bub1,tpx2,plk1,mcm5,tuba5,pbk,tuba8l4,chaf1b,zgc:55461,tu…
6_Member	GO Biological Processes	GO:1903047	mitotic cell cycle process	-10.6774	-8.05089	57/319	30554,30627,30647,30648,57925,58122,80973,192295,192323,192332,192338,195818,266981,317763,321283,321897,323197,323733,325449,327060,334724,336439,336998,337598,373102,373110,393203,393280,393349,393796,402825,406457,406695,406715,445392,447853,447872,492707,492815,553800,554509,556493,557239,558917,559353,559540,562517,566409,567359,570062,572121,572344,767754,797431,100037337,100307076,107966129	pla2g4aa,kif23,psme2,psme1,cdc25b,mcl1a,cdk1,ccna2,mcm3,smc4,mcm2,kif11,ccnf,ttk,tacc3,gnl3,racgap1,top2a,kif20a,wee1,anxa1a,zwilch,chek2,mcm4,mcl1b,birc5a,prc1b,nuf2,mis12,kif4,cdc6,rcc1,cdc45,cdk2,fbxo5,dlgap5,dscc1,ncapg,cdca8,cep55l,orc1,ncapd3,antxr2a,snx9b,si:dkey-30c15.10,bmb,anln,mcm6,cenph,ncaph,incenp,numa1,cenpe,zgc:86764,ncapg2,bub1,tpx2
6_Member	GO Biological Processes	GO:0000278	mitotic cell cycle	-9.65802	-7.08706	76/518	30554,30627,30647,30648,57925,58122,80973,192295,192323,192332,192338,195818,266981,280649,286747,317763,321283,321897,323197,323733,325449,327060,334724,336439,336998,337223,337598,360218,373102,373110,393154,393203,393280,393349,393796,402825,406285,406457,406695,406715,406811,415183,436999,445392,445395,447853,447872,492707,492815,550458,553405,553800,554173,554509,556493,557239,558917,559353,…	pla2g4aa,kif23,psme2,psme1,cdc25b,mcl1a,cdk1,ccna2,mcm3,smc4,mcm2,kif11,ccnf,plk1,mcm5,ttk,tacc3,gnl3,racgap1,top2a,kif20a,wee1,anxa1a,zwilch,chek2,tuba5,mcm4,pbk,mcl1b,birc5a,tuba8l4,prc1b,nuf2,mis12,kif4,cdc6,chaf1b,rcc1,cdc45,cdk2,zgc:55461,tubd1,wdhd1,fbxo5,esco2,dlgap5,dscc1,ncapg,cdca8,tubb6,pole,cep55l,aspm,orc1,ncapd3,antxr2a,snx9b,si:dkey-30c15.10,bmb,cenpt,anln,e2f8,mcm6,cenph,ncaph,inc…
6_Member	GO Biological Processes	GO:0022402	cell cycle process	-8.74089	-6.27714	74/522	30554,30627,30647,30648,57925,58122,80973,192295,192323,192332,192338,195818,266981,266985,280649,286747,317763,321119,321283,321897,323197,323733,325449,327060,327226,327368,334135,334315,334724,336439,336998,337243,337598,373102,373110,393203,393280,393349,393796,402825,406457,406695,406715,415214,445392,445395,447853,447872,492707,492797,492815,553800,554173,554509,556493,557239,558917,559353,…	pla2g4aa,kif23,psme2,psme1,cdc25b,mcl1a,cdk1,ccna2,mcm3,smc4,mcm2,kif11,ccnf,npm1a,plk1,mcm5,ttk,mcmbp,tacc3,gnl3,racgap1,top2a,kif20a,wee1,knl1,rgs14a,mapre1a,orc3,anxa1a,zwilch,chek2,sept9a,mcm4,mcl1b,birc5a,prc1b,nuf2,mis12,kif4,cdc6,rcc1,cdc45,cdk2,psmc3ip,fbxo5,esco2,dlgap5,dscc1,ncapg,haus5,cdca8,cep55l,aspm,orc1,ncapd3,antxr2a,snx9b,si:dkey-30c15.10,bmb,anln,e2f8,mcm6,haus3,cenph,ncaph,inc…
6_Member	GO Biological Processes	GO:0140014	mitotic nuclear division	-5.1229	-3.05709	24/130	30627,58122,192332,195818,317763,321897,373102,373110,393203,393280,393349,406457,445392,447872,492707,492815,556493,570062,572121,767754,797431,100037337,100307076,107966129	kif23,mcl1a,smc4,kif11,ttk,gnl3,mcl1b,birc5a,prc1b,nuf2,mis12,rcc1,fbxo5,dscc1,ncapg,cdca8,ncapd3,ncaph,incenp,cenpe,zgc:86764,ncapg2,bub1,tpx2
6_Member	GO Biological Processes	GO:0000819	sister chromatid segregation	-4.55664	-2.55026	19/97	30627,192332,317763,321119,323733,393203,393280,393349,445395,447872,492707,492815,556493,570062,572121,767754,797431,100037337,100307076	kif23,smc4,ttk,mcmbp,top2a,prc1b,nuf2,mis12,esco2,dscc1,ncapg,cdca8,ncapd3,ncaph,incenp,cenpe,zgc:86764,ncapg2,bub1
6_Member	GO Biological Processes	GO:0000070	mitotic sister chromatid segregation	-4.04548	-2.15576	16/80	30627,192332,317763,393203,393280,393349,447872,492707,492815,556493,570062,572121,767754,797431,100037337,100307076	kif23,smc4,ttk,prc1b,nuf2,mis12,dscc1,ncapg,cdca8,ncapd3,ncaph,incenp,cenpe,zgc:86764,ncapg2,bub1
6_Member	GO Biological Processes	GO:0000280	nuclear division	-3.56782	-1.7721	26/181	30627,58122,192332,195818,317763,321897,323733,373102,373110,393203,393280,393349,406457,415214,445392,447872,492707,492815,556493,570062,572121,767754,797431,100037337,100307076,107966129	kif23,mcl1a,smc4,kif11,ttk,gnl3,top2a,mcl1b,birc5a,prc1b,nuf2,mis12,rcc1,psmc3ip,fbxo5,dscc1,ncapg,cdca8,ncapd3,ncaph,incenp,cenpe,zgc:86764,ncapg2,bub1,tpx2
6_Member	GO Biological Processes	GO:0048285	organelle fission	-3.50278	-1.74606	29/213	30627,58122,192332,195818,317763,321897,323733,337663,360142,360143,373102,373110,393203,393280,393349,406457,415214,445392,447872,492707,492815,556493,570062,572121,767754,797431,100037337,100307076,107966129	kif23,mcl1a,smc4,kif11,ttk,gnl3,top2a,mxe,mxa,mxb,mcl1b,birc5a,prc1b,nuf2,mis12,rcc1,psmc3ip,fbxo5,dscc1,ncapg,cdca8,ncapd3,ncaph,incenp,cenpe,zgc:86764,ncapg2,bub1,tpx2
6_Member	GO Biological Processes	GO:0098813	nuclear chromosome segregation	-3.35198	-1.62999	20/128	30627,192332,317763,321119,323733,327226,393203,393280,393349,445395,447872,492707,492815,556493,570062,572121,767754,797431,100037337,100307076	kif23,smc4,ttk,mcmbp,top2a,knl1,prc1b,nuf2,mis12,esco2,dscc1,ncapg,cdca8,ncapd3,ncaph,incenp,cenpe,zgc:86764,ncapg2,bub1
6_Member	GO Biological Processes	GO:0007059	chromosome segregation	-2.97	-1.33956	23/167	30627,192332,317763,321119,323733,327226,393203,393280,393349,445395,447853,447872,492707,492815,556493,562197,567359,570062,572121,767754,797431,100037337,100307076	kif23,smc4,ttk,mcmbp,top2a,knl1,prc1b,nuf2,mis12,esco2,dlgap5,dscc1,ncapg,cdca8,ncapd3,cenpt,cenph,ncaph,incenp,cenpe,zgc:86764,ncapg2,bub1
7_Summary	GO Biological Processes	GO:0001775	cell activation	-9.51184	-6.99009	42/211	30280,280647,324215,327284,334613,334724,335474,337315,337591,337597,368564,378986,405770,436919,497629,541344,541514,556440,556770,560924,561001,561370,567537,568153,791973,792085,796604,100002946,100003859,100003922,100004988,100005469,100148867,100149618,100188894,100270764,100320305,100536137,100536356,100536594,100884152,100885851,321837,393608,402837,406473,559080,565295,794053,795785,10000…	jak1,kars1,igf2b,lgals9l3,fn1b,anxa1a,arpc1b,fgb,fam49ba,lgals9l1,skap2,fga,il1b,ada,kitb,prdx1,hhla2a.1,si:dkey-15j16.3,gpr183a,dysf,cd83,jak3,cxcl20,fpr1,cxcr3.2,ndrg1a,il2rga,cxcl8a,cxcl8b.3,p2ry1,ccr2,fn1a,lrrc32,p2ry12,il4,cd40,im:7154036,si:ch211-241b2.5,si:dkey-15j16.6,cxcl8b.1,dicp2.2,il6,keap1a,ptger2a,hamp,pck2,cftr,cers2b,il13,cxcl18b,ptger4b,cxcr4b,ggt1a,il12a,il10,gpr84,ptgs2a,cnn2,b…
7_Member	GO Biological Processes	GO:0001775	cell activation	-9.51184	-6.99009	42/211	30280,280647,324215,327284,334613,334724,335474,337315,337591,337597,368564,378986,405770,436919,497629,541344,541514,556440,556770,560924,561001,561370,567537,568153,791973,792085,796604,100002946,100003859,100003922,100004988,100005469,100148867,100149618,100188894,100270764,100320305,100536137,100536356,100536594,100884152,100885851	jak1,kars1,igf2b,lgals9l3,fn1b,anxa1a,arpc1b,fgb,fam49ba,lgals9l1,skap2,fga,il1b,ada,kitb,prdx1,hhla2a.1,si:dkey-15j16.3,gpr183a,dysf,cd83,jak3,cxcl20,fpr1,cxcr3.2,ndrg1a,il2rga,cxcl8a,cxcl8b.3,p2ry1,ccr2,fn1a,lrrc32,p2ry12,il4,cd40,im:7154036,si:ch211-241b2.5,si:dkey-15j16.6,cxcl8b.1,dicp2.2,il6
7_Member	GO Biological Processes	GO:0045321	leukocyte activation	-7.32577	-4.93665	35/187	30280,280647,324215,327284,334724,335474,337591,337597,368564,405770,436919,497629,541344,541514,556440,556770,560924,561001,561370,567537,568153,791973,792085,796604,100002946,100003859,100004988,100149618,100188894,100270764,100536137,100536356,100536594,100884152,100885851	jak1,kars1,igf2b,lgals9l3,anxa1a,arpc1b,fam49ba,lgals9l1,skap2,il1b,ada,kitb,prdx1,hhla2a.1,si:dkey-15j16.3,gpr183a,dysf,cd83,jak3,cxcl20,fpr1,cxcr3.2,ndrg1a,il2rga,cxcl8a,cxcl8b.3,ccr2,p2ry12,il4,cd40,si:ch211-241b2.5,si:dkey-15j16.6,cxcl8b.1,dicp2.2,il6
7_Member	GO Biological Processes	GO:0071396	cellular response to lipid	-5.64734	-3.47778	18/75	321837,334724,393608,402837,405770,406473,541514,556440,559080,565295,567537,794053,795785,100002946,100003859,100005416,100536137,100536356	keap1a,anxa1a,ptger2a,hamp,il1b,pck2,hhla2a.1,si:dkey-15j16.3,cftr,cers2b,cxcl20,il13,cxcl18b,cxcl8a,cxcl8b.3,ptger4b,si:ch211-241b2.5,si:dkey-15j16.6
7_Member	GO Biological Processes	GO:0032496	response to lipopolysaccharide	-5.48112	-3.32514	14/49	114447,393387,405770,445410,541514,553957,556440,567537,794053,795785,100003859,100126017,100536137,100536356	cxcr4b,ggt1a,il1b,il12a,hhla2a.1,il10,si:dkey-15j16.3,cxcl20,il13,cxcl18b,cxcl8b.3,gpr84,si:ch211-241b2.5,si:dkey-15j16.6
7_Member	GO Biological Processes	GO:0033993	response to lipid	-5.3951	-3.25871	28/160	114447,246227,321837,334724,393387,393608,402837,405770,406473,406658,445410,541514,553957,556440,559080,565295,565656,567537,794053,795785,100002946,100003859,100005416,100033581,100033582,100126017,100536137,100536356	cxcr4b,ptgs2a,keap1a,anxa1a,ggt1a,ptger2a,hamp,il1b,pck2,cnn2,il12a,hhla2a.1,il10,si:dkey-15j16.3,cftr,cers2b,bcl3,cxcl20,il13,cxcl18b,cxcl8a,cxcl8b.3,ptger4b,mir21-1,mir21-2,gpr84,si:ch211-241b2.5,si:dkey-15j16.6
7_Member	GO Biological Processes	GO:0002237	response to molecule of bacterial origin	-5.04211	-2.99228	14/53	114447,393387,405770,445410,541514,553957,556440,567537,794053,795785,100003859,100126017,100536137,100536356	cxcr4b,ggt1a,il1b,il12a,hhla2a.1,il10,si:dkey-15j16.3,cxcl20,il13,cxcl18b,cxcl8b.3,gpr84,si:ch211-241b2.5,si:dkey-15j16.6
7_Member	GO Biological Processes	GO:0071219	cellular response to molecule of bacterial origin	-4.30552	-2.36192	9/27	405770,541514,556440,567537,794053,795785,100003859,100536137,100536356	il1b,hhla2a.1,si:dkey-15j16.3,cxcl20,il13,cxcl18b,cxcl8b.3,si:ch211-241b2.5,si:dkey-15j16.6
7_Member	GO Biological Processes	GO:0071222	cellular response to lipopolysaccharide	-4.30552	-2.36192	9/27	405770,541514,556440,567537,794053,795785,100003859,100536137,100536356	il1b,hhla2a.1,si:dkey-15j16.3,cxcl20,il13,cxcl18b,cxcl8b.3,si:ch211-241b2.5,si:dkey-15j16.6
7_Member	GO Biological Processes	GO:0022407	regulation of cell-cell adhesion	-4.26086	-2.34002	17/85	324215,326825,327284,334724,337591,337597,368917,541514,556440,556770,558477,571368,100002946,100005593,100320305,100536137,100536356	igf2b,gna13a,lgals9l3,anxa1a,fam49ba,lgals9l1,adam8a,hhla2a.1,si:dkey-15j16.3,gpr183a,f2r,ifngr1,cxcl8a,adam8b,im:7154036,si:ch211-241b2.5,si:dkey-15j16.6
7_Member	GO Biological Processes	GO:0071216	cellular response to biotic stimulus	-4.03002	-2.1439	9/29	405770,541514,556440,567537,794053,795785,100003859,100536137,100536356	il1b,hhla2a.1,si:dkey-15j16.3,cxcl20,il13,cxcl18b,cxcl8b.3,si:ch211-241b2.5,si:dkey-15j16.6
7_Member	GO Biological Processes	GO:0007159	leukocyte cell-cell adhesion	-3.9465	-2.07887	11/43	324215,327284,334724,337591,337597,541514,556440,100320305,100536137,100536356,100884146	igf2b,lgals9l3,anxa1a,fam49ba,lgals9l1,hhla2a.1,si:dkey-15j16.3,im:7154036,si:ch211-241b2.5,si:dkey-15j16.6,selplg
7_Member	GO Biological Processes	GO:0002683	negative regulation of immune system process	-3.61288	-1.80973	14/70	30117,114447,327284,334724,337597,406463,445073,541514,556440,558477,559103,567444,100536137,100536356	spi1b,cxcr4b,lgals9l3,anxa1a,lgals9l1,nfkbiaa,socs1a,hhla2a.1,si:dkey-15j16.3,f2r,inpp5d,irak3,si:ch211-241b2.5,si:dkey-15j16.6
7_Member	GO Biological Processes	GO:0032946	positive regulation of mononuclear cell proliferation	-3.60837	-1.80973	7/20	324215,334724,541514,556440,100270764,100536137,100536356	igf2b,anxa1a,hhla2a.1,si:dkey-15j16.3,cd40,si:ch211-241b2.5,si:dkey-15j16.6
7_Member	GO Biological Processes	GO:0050671	positive regulation of lymphocyte proliferation	-3.60837	-1.80973	7/20	324215,334724,541514,556440,100270764,100536137,100536356	igf2b,anxa1a,hhla2a.1,si:dkey-15j16.3,cd40,si:ch211-241b2.5,si:dkey-15j16.6
7_Member	GO Biological Processes	GO:0070665	positive regulation of leukocyte proliferation	-3.60837	-1.80973	7/20	324215,334724,541514,556440,100270764,100536137,100536356	igf2b,anxa1a,hhla2a.1,si:dkey-15j16.3,cd40,si:ch211-241b2.5,si:dkey-15j16.6
7_Member	GO Biological Processes	GO:0022408	negative regulation of cell-cell adhesion	-3.54286	-1.76247	12/55	326825,327284,334724,337597,541514,556440,556770,558477,571368,100002946,100536137,100536356	gna13a,lgals9l3,anxa1a,lgals9l1,hhla2a.1,si:dkey-15j16.3,gpr183a,f2r,ifngr1,cxcl8a,si:ch211-241b2.5,si:dkey-15j16.6
7_Member	GO Biological Processes	GO:0042110	T cell activation	-3.52649	-1.76247	17/97	30280,324215,327284,334724,335474,337591,337597,436919,541514,556440,556770,561001,561370,100536137,100536356,100884152,100885851	jak1,igf2b,lgals9l3,anxa1a,arpc1b,fam49ba,lgals9l1,ada,hhla2a.1,si:dkey-15j16.3,gpr183a,cd83,jak3,si:ch211-241b2.5,si:dkey-15j16.6,dicp2.2,il6
7_Member	GO Biological Processes	GO:0030155	regulation of cell adhesion	-3.46279	-1.72499	21/135	324215,326825,327284,334724,335616,337591,337597,368917,541514,556440,556770,557258,558477,562273,571217,571368,100002946,100005593,100320305,100536137,100536356	igf2b,gna13a,lgals9l3,anxa1a,agr2,fam49ba,lgals9l1,adam8a,hhla2a.1,si:dkey-15j16.3,gpr183a,ptk2ba,f2r,plxnc1,tnfrsf18,ifngr1,cxcl8a,adam8b,im:7154036,si:ch211-241b2.5,si:dkey-15j16.6
7_Member	GO Biological Processes	GO:1901701	cellular response to oxygen-containing compound	-3.4609	-1.72499	28/204	30767,321837,324215,334724,337413,373105,393608,394021,402837,405770,406473,445151,541344,541514,556440,559080,560799,567537,569142,793937,794053,795785,100002946,100003859,100005416,100149745,100536137,100536356	stat3,keap1a,igf2b,anxa1a,stat6,rab13,ptger2a,shmt1,hamp,il1b,pck2,entpd1,prdx1,hhla2a.1,si:dkey-15j16.3,cftr,rab44,cxcl20,entpd2b,agtrap,il13,cxcl18b,cxcl8a,cxcl8b.3,ptger4b,sesn2,si:ch211-241b2.5,si:dkey-15j16.6
7_Member	GO Biological Processes	GO:1901700	response to oxygen-containing compound	-3.3284	-1.61717	39/325	30767,114447,259258,321837,324215,334724,337413,373105,393387,393608,394021,402837,405770,406473,445073,445151,445410,447905,541344,541514,553957,556440,559080,560799,567241,567537,569142,793937,794053,795785,100002946,100003859,100005416,100033581,100033582,100126017,100149745,100536137,100536356	stat3,cxcr4b,p2rx4a,keap1a,igf2b,anxa1a,stat6,rab13,ggt1a,ptger2a,shmt1,hamp,il1b,pck2,socs1a,entpd1,il12a,entpd2a.1,prdx1,hhla2a.1,il10,si:dkey-15j16.3,cftr,rab44,lepr,cxcl20,entpd2b,agtrap,il13,cxcl18b,cxcl8a,cxcl8b.3,ptger4b,mir21-1,mir21-2,gpr84,sesn2,si:ch211-241b2.5,si:dkey-15j16.6
7_Member	GO Biological Processes	GO:0050870	positive regulation of T cell activation	-3.31866	-1.61221	7/22	324215,334724,337591,541514,556440,100536137,100536356	igf2b,anxa1a,fam49ba,hhla2a.1,si:dkey-15j16.3,si:ch211-241b2.5,si:dkey-15j16.6
7_Member	GO Biological Processes	GO:1903039	positive regulation of leukocyte cell-cell adhesion	-3.31866	-1.61221	7/22	324215,334724,337591,541514,556440,100536137,100536356	igf2b,anxa1a,fam49ba,hhla2a.1,si:dkey-15j16.3,si:ch211-241b2.5,si:dkey-15j16.6
7_Member	GO Biological Processes	GO:0032943	mononuclear cell proliferation	-3.2757	-1.58555	10/43	324215,327284,334724,337597,541514,556440,100188894,100270764,100536137,100536356	igf2b,lgals9l3,anxa1a,lgals9l1,hhla2a.1,si:dkey-15j16.3,il4,cd40,si:ch211-241b2.5,si:dkey-15j16.6
7_Member	GO Biological Processes	GO:0046651	lymphocyte proliferation	-3.2757	-1.58555	10/43	324215,327284,334724,337597,541514,556440,100188894,100270764,100536137,100536356	igf2b,lgals9l3,anxa1a,lgals9l1,hhla2a.1,si:dkey-15j16.3,il4,cd40,si:ch211-241b2.5,si:dkey-15j16.6
7_Member	GO Biological Processes	GO:0070661	leukocyte proliferation	-3.2757	-1.58555	10/43	324215,327284,334724,337597,541514,556440,100188894,100270764,100536137,100536356	igf2b,lgals9l3,anxa1a,lgals9l1,hhla2a.1,si:dkey-15j16.3,il4,cd40,si:ch211-241b2.5,si:dkey-15j16.6
7_Member	GO Biological Processes	GO:0007162	negative regulation of cell adhesion	-3.19748	-1.52743	13/68	326825,327284,334724,337597,541514,556440,556770,558477,562273,571368,100002946,100536137,100536356	gna13a,lgals9l3,anxa1a,lgals9l1,hhla2a.1,si:dkey-15j16.3,gpr183a,f2r,plxnc1,ifngr1,cxcl8a,si:ch211-241b2.5,si:dkey-15j16.6
7_Member	GO Biological Processes	GO:0042102	positive regulation of T cell proliferation	-3.03012	-1.3952	6/18	324215,334724,541514,556440,100536137,100536356	igf2b,anxa1a,hhla2a.1,si:dkey-15j16.3,si:ch211-241b2.5,si:dkey-15j16.6
7_Member	GO Biological Processes	GO:0045785	positive regulation of cell adhesion	-2.97456	-1.34212	9/39	324215,334724,335616,337591,541514,556440,571217,100536137,100536356	igf2b,anxa1a,agr2,fam49ba,hhla2a.1,si:dkey-15j16.3,tnfrsf18,si:ch211-241b2.5,si:dkey-15j16.6
7_Member	GO Biological Processes	GO:0022409	positive regulation of cell-cell adhesion	-2.94746	-1.319	7/25	324215,334724,337591,541514,556440,100536137,100536356	igf2b,anxa1a,fam49ba,hhla2a.1,si:dkey-15j16.3,si:ch211-241b2.5,si:dkey-15j16.6
7_Member	GO Biological Processes	GO:0032944	regulation of mononuclear cell proliferation	-2.89074	-1.28458	9/40	324215,327284,334724,337597,541514,556440,100270764,100536137,100536356	igf2b,lgals9l3,anxa1a,lgals9l1,hhla2a.1,si:dkey-15j16.3,cd40,si:ch211-241b2.5,si:dkey-15j16.6
7_Member	GO Biological Processes	GO:0050670	regulation of lymphocyte proliferation	-2.89074	-1.28458	9/40	324215,327284,334724,337597,541514,556440,100270764,100536137,100536356	igf2b,lgals9l3,anxa1a,lgals9l1,hhla2a.1,si:dkey-15j16.3,cd40,si:ch211-241b2.5,si:dkey-15j16.6
7_Member	GO Biological Processes	GO:0070663	regulation of leukocyte proliferation	-2.89074	-1.28458	9/40	324215,327284,334724,337597,541514,556440,100270764,100536137,100536356	igf2b,lgals9l3,anxa1a,lgals9l1,hhla2a.1,si:dkey-15j16.3,cd40,si:ch211-241b2.5,si:dkey-15j16.6
7_Member	GO Biological Processes	GO:1903037	regulation of leukocyte cell-cell adhesion	-2.89074	-1.28458	9/40	324215,327284,334724,337591,337597,541514,556440,100536137,100536356	igf2b,lgals9l3,anxa1a,fam49ba,lgals9l1,hhla2a.1,si:dkey-15j16.3,si:ch211-241b2.5,si:dkey-15j16.6
7_Member	GO Biological Processes	GO:0046649	lymphocyte activation	-2.85697	-1.25355	22/160	30280,324215,327284,334724,335474,337591,337597,368564,436919,497629,541514,556440,556770,561001,561370,796604,100188894,100270764,100536137,100536356,100884152,100885851	jak1,igf2b,lgals9l3,anxa1a,arpc1b,fam49ba,lgals9l1,skap2,ada,kitb,hhla2a.1,si:dkey-15j16.3,gpr183a,cd83,jak3,il2rga,il4,cd40,si:ch211-241b2.5,si:dkey-15j16.6,dicp2.2,il6
7_Member	GO Biological Processes	GO:0042130	negative regulation of T cell proliferation	-2.76191	-1.16958	6/20	327284,337597,541514,556440,100536137,100536356	lgals9l3,lgals9l1,hhla2a.1,si:dkey-15j16.3,si:ch211-241b2.5,si:dkey-15j16.6
7_Member	GO Biological Processes	GO:0031294	lymphocyte costimulation	-2.67775	-1.10505	4/9	541514,556440,100536137,100536356	hhla2a.1,si:dkey-15j16.3,si:ch211-241b2.5,si:dkey-15j16.6
7_Member	GO Biological Processes	GO:0031295	T cell costimulation	-2.67775	-1.10505	4/9	541514,556440,100536137,100536356	hhla2a.1,si:dkey-15j16.3,si:ch211-241b2.5,si:dkey-15j16.6
7_Member	GO Biological Processes	GO:0042129	regulation of T cell proliferation	-2.58892	-1.02995	8/36	324215,327284,334724,337597,541514,556440,100536137,100536356	igf2b,lgals9l3,anxa1a,lgals9l1,hhla2a.1,si:dkey-15j16.3,si:ch211-241b2.5,si:dkey-15j16.6
7_Member	GO Biological Processes	GO:0032945	negative regulation of mononuclear cell proliferation	-2.52881	-0.991274	6/22	327284,337597,541514,556440,100536137,100536356	lgals9l3,lgals9l1,hhla2a.1,si:dkey-15j16.3,si:ch211-241b2.5,si:dkey-15j16.6
7_Member	GO Biological Processes	GO:0050672	negative regulation of lymphocyte proliferation	-2.52881	-0.991274	6/22	327284,337597,541514,556440,100536137,100536356	lgals9l3,lgals9l1,hhla2a.1,si:dkey-15j16.3,si:ch211-241b2.5,si:dkey-15j16.6
7_Member	GO Biological Processes	GO:0070664	negative regulation of leukocyte proliferation	-2.52881	-0.991274	6/22	327284,337597,541514,556440,100536137,100536356	lgals9l3,lgals9l1,hhla2a.1,si:dkey-15j16.3,si:ch211-241b2.5,si:dkey-15j16.6
7_Member	GO Biological Processes	GO:0042098	T cell proliferation	-2.43336	-0.914705	8/38	324215,327284,334724,337597,541514,556440,100536137,100536356	igf2b,lgals9l3,anxa1a,lgals9l1,hhla2a.1,si:dkey-15j16.3,si:ch211-241b2.5,si:dkey-15j16.6
7_Member	GO Biological Processes	GO:0050868	negative regulation of T cell activation	-2.36625	-0.859747	7/31	327284,334724,337597,541514,556440,100536137,100536356	lgals9l3,anxa1a,lgals9l1,hhla2a.1,si:dkey-15j16.3,si:ch211-241b2.5,si:dkey-15j16.6
7_Member	GO Biological Processes	GO:1903038	negative regulation of leukocyte cell-cell adhesion	-2.36625	-0.859747	7/31	327284,334724,337597,541514,556440,100536137,100536356	lgals9l3,anxa1a,lgals9l1,hhla2a.1,si:dkey-15j16.3,si:ch211-241b2.5,si:dkey-15j16.6
7_Member	GO Biological Processes	GO:0008285	negative regulation of cell proliferation	-2.16535	-0.691994	13/88	317638,327284,327292,337597,368450,541514,556440,568416,792160,100330352,100536137,100536356,100538016	igfbp1a,lgals9l3,tpte,lgals9l1,ing5b,hhla2a.1,si:dkey-15j16.3,wt1b,irf1b,si:ch73-361p23.3,si:ch211-241b2.5,si:dkey-15j16.6,si:dkey-79d12.5
7_Member	GO Biological Processes	GO:0002695	negative regulation of leukocyte activation	-2.13333	-0.680298	7/34	327284,334724,337597,541514,556440,100536137,100536356	lgals9l3,anxa1a,lgals9l1,hhla2a.1,si:dkey-15j16.3,si:ch211-241b2.5,si:dkey-15j16.6
7_Member	GO Biological Processes	GO:0050866	negative regulation of cell activation	-2.13333	-0.680298	7/34	327284,334724,337597,541514,556440,100536137,100536356	lgals9l3,anxa1a,lgals9l1,hhla2a.1,si:dkey-15j16.3,si:ch211-241b2.5,si:dkey-15j16.6
7_Member	GO Biological Processes	GO:0051250	negative regulation of lymphocyte activation	-2.13333	-0.680298	7/34	327284,334724,337597,541514,556440,100536137,100536356	lgals9l3,anxa1a,lgals9l1,hhla2a.1,si:dkey-15j16.3,si:ch211-241b2.5,si:dkey-15j16.6
7_Member	GO Biological Processes	GO:0050863	regulation of T cell activation	-2.08249	-0.641216	9/52	324215,327284,334724,337591,337597,541514,556440,100536137,100536356	igf2b,lgals9l3,anxa1a,fam49ba,lgals9l1,hhla2a.1,si:dkey-15j16.3,si:ch211-241b2.5,si:dkey-15j16.6
8_Summary	GO Biological Processes	GO:0009611	response to wounding	-8.53278	-6.08239	47/270	30370,30449,30554,30767,58065,114447,317763,322921,324215,334613,334724,335409,336038,337158,337315,378986,394125,403033,405770,405830,406397,406471,406625,406645,415151,445395,449808,558477,560924,561287,562247,567257,568593,767737,777651,797938,799377,100002946,100003922,100005469,100006778,100148867,100149618,100320305,100329613,100535437,100536594,317638,321449,323733,373081,378726,394066,406…	fzd2,serpinh1b,pla2g4aa,stat3,notch2,cxcr4b,ttk,nid2a,igf2b,fn1b,anxa1a,socs3a,junbb,col1a1a,fgb,fga,rhoca,ccn1,il1b,lgals2a,mmp9,tnfrsf1a,lgmn,ctsba,rac2,esco2,kng1,f2r,dysf,f13a1b,clcf1,f3a,sdc4,foxj1a,il10ra,hbegfa,dkk1a,cxcl8a,p2ry1,fn1a,il6st,lrrc32,p2ry12,im:7154036,hcar1-4,ano6,cxcl8b.1,igfbp1a,ccn2a,top2a,mvp,csrp1a,lin28a,uhrf1,il4r.1,gck
8_Member	GO Biological Processes	GO:0009611	response to wounding	-8.53278	-6.08239	47/270	30370,30449,30554,30767,58065,114447,317763,322921,324215,334613,334724,335409,336038,337158,337315,378986,394125,403033,405770,405830,406397,406471,406625,406645,415151,445395,449808,558477,560924,561287,562247,567257,568593,767737,777651,797938,799377,100002946,100003922,100005469,100006778,100148867,100149618,100320305,100329613,100535437,100536594	fzd2,serpinh1b,pla2g4aa,stat3,notch2,cxcr4b,ttk,nid2a,igf2b,fn1b,anxa1a,socs3a,junbb,col1a1a,fgb,fga,rhoca,ccn1,il1b,lgals2a,mmp9,tnfrsf1a,lgmn,ctsba,rac2,esco2,kng1,f2r,dysf,f13a1b,clcf1,f3a,sdc4,foxj1a,il10ra,hbegfa,dkk1a,cxcl8a,p2ry1,fn1a,il6st,lrrc32,p2ry12,im:7154036,hcar1-4,ano6,cxcl8b.1
8_Member	GO Biological Processes	GO:0042060	wound healing	-6.72496	-4.40124	38/224	30370,30449,30767,58065,114447,317763,322921,324215,334613,334724,336038,337158,337315,378986,394125,403033,405770,405830,406397,406471,406625,406645,445395,449808,558477,560924,561287,567257,568593,777651,797938,799377,100003922,100005469,100148867,100149618,100320305,100535437	fzd2,serpinh1b,stat3,notch2,cxcr4b,ttk,nid2a,igf2b,fn1b,anxa1a,junbb,col1a1a,fgb,fga,rhoca,ccn1,il1b,lgals2a,mmp9,tnfrsf1a,lgmn,ctsba,esco2,kng1,f2r,dysf,f13a1b,f3a,sdc4,il10ra,hbegfa,dkk1a,p2ry1,fn1a,lrrc32,p2ry12,im:7154036,ano6
8_Member	GO Biological Processes	GO:0031099	regeneration	-5.8517	-3.63099	32/187	30370,30449,30767,58065,114447,317638,317763,321449,322921,323733,324215,334724,335409,336038,337158,373081,378726,394066,403033,405770,406350,406397,406471,406625,406645,445395,503594,562247,751668,797938,799377,100006778	fzd2,serpinh1b,stat3,notch2,cxcr4b,igfbp1a,ttk,ccn2a,nid2a,top2a,igf2b,anxa1a,socs3a,junbb,col1a1a,mvp,csrp1a,lin28a,ccn1,il1b,uhrf1,mmp9,tnfrsf1a,lgmn,ctsba,esco2,il4r.1,clcf1,gck,hbegfa,dkk1a,il6st
8_Member	GO Biological Processes	GO:0042246	tissue regeneration	-3.44348	-1.71513	20/126	30370,30449,30767,58065,114447,317763,322921,324215,334724,336038,337158,403033,405770,406397,406471,406625,406645,445395,797938,799377	fzd2,serpinh1b,stat3,notch2,cxcr4b,ttk,nid2a,igf2b,anxa1a,junbb,col1a1a,ccn1,il1b,mmp9,tnfrsf1a,lgmn,ctsba,esco2,hbegfa,dkk1a
8_Member	GO Biological Processes	GO:0031101	fin regeneration	-3.16973	-1.51045	14/77	30449,114447,317763,322921,324215,334724,336038,337158,403033,405770,406397,406471,406645,445395	serpinh1b,cxcr4b,ttk,nid2a,igf2b,anxa1a,junbb,col1a1a,ccn1,il1b,mmp9,tnfrsf1a,ctsba,esco2
9_Summary	GO Biological Processes	GO:0052548	regulation of endopeptidase activity	-7.79041	-5.37781	25/102	30449,30647,30648,57923,57933,58022,58122,259303,373102,373110,373114,406650,436926,445395,449808,494155,555328,557302,561021,567359,768248,100037357,100136840,100192215,101885420,192338,326825,334724,406779,555849,560581,561193,562273,562468,563030,565801,568326,570638,664764,794891,796120,100002928,100003547,100003896,100006678,100170820,100331911,100331978,368917,406353,566600,100005593,30314,…	serpinh1b,psme2,psme1,pycard,caspa,casp8,mcl1a,caspb,mcl1b,birc5a,cflara,timp2b,serpinb1,esco2,kng1,serpinb1l1,serpinh1a,casp10,casp22,cenph,fas,tnfrsf1b,serpine1,casp20,e2f1,mcm2,gna13a,anxa1a,tax1bp3,arhgap45b,asap2b,tbc1d1,plxnc1,arhgap25,iqgap2,gmip,ccl35.1,apoc1,asap3,ccl19a.1,si:dkey-238d18.4,iqgap1,arhgap15,ccl34a.3,sh3bp1,ccl34a.4,ccl34b.8,ccl34b.9,adam8a,cdc20,si:ch211-284e13.9,adam8b,ap…
9_Member	GO Biological Processes	GO:0052548	regulation of endopeptidase activity	-7.79041	-5.37781	25/102	30449,30647,30648,57923,57933,58022,58122,259303,373102,373110,373114,406650,436926,445395,449808,494155,555328,557302,561021,567359,768248,100037357,100136840,100192215,101885420	serpinh1b,psme2,psme1,pycard,caspa,casp8,mcl1a,caspb,mcl1b,birc5a,cflara,timp2b,serpinb1,esco2,kng1,serpinb1l1,serpinh1a,casp10,casp22,cenph,fas,tnfrsf1b,serpine1,casp20,e2f1
9_Member	GO Biological Processes	GO:0052547	regulation of peptidase activity	-7.25879	-4.88095	25/108	30449,30647,30648,57923,57933,58022,58122,259303,373102,373110,373114,406650,436926,445395,449808,494155,555328,557302,561021,567359,768248,100037357,100136840,100192215,101885420	serpinh1b,psme2,psme1,pycard,caspa,casp8,mcl1a,caspb,mcl1b,birc5a,cflara,timp2b,serpinb1,esco2,kng1,serpinb1l1,serpinh1a,casp10,casp22,cenph,fas,tnfrsf1b,serpine1,casp20,e2f1
9_Member	GO Biological Processes	GO:2000116	regulation of cysteine-type endopeptidase activity	-6.06324	-3.81862	16/57	57923,57933,58022,58122,259303,373102,373110,373114,445395,557302,561021,567359,768248,100037357,100192215,101885420	pycard,caspa,casp8,mcl1a,caspb,mcl1b,birc5a,cflara,esco2,casp10,casp22,cenph,fas,tnfrsf1b,casp20,e2f1
9_Member	GO Biological Processes	GO:0051336	regulation of hydrolase activity	-5.75949	-3.57592	48/342	30449,30647,30648,57923,57933,58022,58122,192338,259303,326825,334724,373102,373110,373114,406650,406779,436926,445395,449808,494155,555328,555849,557302,560581,561021,561193,562273,562468,563030,565801,567359,568326,570638,664764,768248,794891,796120,100002928,100003547,100003896,100006678,100037357,100136840,100170820,100192215,100331911,100331978,101885420	serpinh1b,psme2,psme1,pycard,caspa,casp8,mcl1a,mcm2,caspb,gna13a,anxa1a,mcl1b,birc5a,cflara,timp2b,tax1bp3,serpinb1,esco2,kng1,serpinb1l1,serpinh1a,arhgap45b,casp10,asap2b,casp22,tbc1d1,plxnc1,arhgap25,iqgap2,gmip,cenph,ccl35.1,apoc1,asap3,fas,ccl19a.1,si:dkey-238d18.4,iqgap1,arhgap15,ccl34a.3,sh3bp1,tnfrsf1b,serpine1,ccl34a.4,casp20,ccl34b.8,ccl34b.9,e2f1
9_Member	GO Biological Processes	GO:0043281	regulation of cysteine-type endopeptidase activity involved in apoptotic process	-5.65909	-3.48258	15/54	57923,57933,58022,58122,259303,373102,373110,373114,445395,557302,561021,768248,100037357,100192215,101885420	pycard,caspa,casp8,mcl1a,caspb,mcl1b,birc5a,cflara,esco2,casp10,casp22,fas,tnfrsf1b,casp20,e2f1
9_Member	GO Biological Processes	GO:0010950	positive regulation of endopeptidase activity	-5.43432	-3.29149	13/43	30647,30648,57923,57933,58022,259303,373114,445395,557302,561021,768248,100192215,101885420	psme2,psme1,pycard,caspa,casp8,caspb,cflara,esco2,casp10,casp22,fas,casp20,e2f1
9_Member	GO Biological Processes	GO:0010952	positive regulation of peptidase activity	-5.43432	-3.29149	13/43	30647,30648,57923,57933,58022,259303,373114,445395,557302,561021,768248,100192215,101885420	psme2,psme1,pycard,caspa,casp8,caspb,cflara,esco2,casp10,casp22,fas,casp20,e2f1
9_Member	GO Biological Processes	GO:0030162	regulation of proteolysis	-5.28474	-3.17317	29/171	30449,30647,30648,57923,57933,58022,58122,259303,368917,373102,373110,373114,406353,406650,436926,445395,449808,494155,555328,557302,561021,566600,567359,768248,100005593,100037357,100136840,100192215,101885420	serpinh1b,psme2,psme1,pycard,caspa,casp8,mcl1a,caspb,adam8a,mcl1b,birc5a,cflara,cdc20,timp2b,serpinb1,esco2,kng1,serpinb1l1,serpinh1a,casp10,casp22,si:ch211-284e13.9,cenph,fas,adam8b,tnfrsf1b,serpine1,casp20,e2f1
9_Member	GO Biological Processes	GO:0050790	regulation of catalytic activity	-5.24631	-3.14073	80/705	30314,30449,30647,30648,57923,57933,58022,58122,64274,192295,192338,259303,266749,266981,280647,323588,324215,326825,334527,334724,373102,373110,373114,386856,393809,402991,406304,406353,406645,406650,406779,407664,436926,445392,445395,449808,494155,497629,497646,553708,555328,555849,556380,557302,559154,559247,559679,560581,561021,561193,562273,562468,563030,565801,567359,567444,567460,567820,56…	apoeb,serpinh1b,psme2,psme1,pycard,caspa,casp8,mcl1a,csf1ra,ccna2,mcm2,caspb,pak2a,ccnf,kars1,pik3r5,igf2b,gna13a,cap1,anxa1a,mcl1b,birc5a,cflara,pdgfra,cap2,gadd45ga,gadd45ba,cdc20,ctsba,timp2b,tax1bp3,hbegfb,serpinb1,fbxo5,esco2,kng1,serpinb1l1,kitb,gadd45bb,pde6ga,serpinh1a,arhgap45b,ddr2a,casp10,ptprc,zak,ptprja,asap2b,casp22,tbc1d1,plxnc1,arhgap25,iqgap2,gmip,cenph,irak3,ripk1l,galr1a,ccl35.…
9_Member	GO Biological Processes	GO:0006919	activation of cysteine-type endopeptidase activity involved in apoptotic process	-4.95528	-2.91066	9/23	57923,57933,58022,259303,373114,557302,561021,100192215,101885420	pycard,caspa,casp8,caspb,cflara,casp10,casp22,casp20,e2f1
9_Member	GO Biological Processes	GO:0010942	positive regulation of cell death	-4.91912	-2.8947	21/108	57923,57933,58022,58130,114461,259303,334724,368450,373114,445395,553622,557302,561021,562317,566604,569267,767645,768248,100192215,100270764,101885420	pycard,caspa,casp8,tradd,tnfrsfa,caspb,anxa1a,ing5b,cflara,esco2,phlda2,casp10,casp22,fadd,casp3b,plekhn1,zgc:153993,fas,casp20,cd40,e2f1
9_Member	GO Biological Processes	GO:0043065	positive regulation of apoptotic process	-4.91912	-2.8947	21/108	57923,57933,58022,58130,114461,259303,334724,368450,373114,445395,553622,557302,561021,562317,566604,569267,767645,768248,100192215,100270764,101885420	pycard,caspa,casp8,tradd,tnfrsfa,caspb,anxa1a,ing5b,cflara,esco2,phlda2,casp10,casp22,fadd,casp3b,plekhn1,zgc:153993,fas,casp20,cd40,e2f1
9_Member	GO Biological Processes	GO:0043068	positive regulation of programmed cell death	-4.91912	-2.8947	21/108	57923,57933,58022,58130,114461,259303,334724,368450,373114,445395,553622,557302,561021,562317,566604,569267,767645,768248,100192215,100270764,101885420	pycard,caspa,casp8,tradd,tnfrsfa,caspb,anxa1a,ing5b,cflara,esco2,phlda2,casp10,casp22,fadd,casp3b,plekhn1,zgc:153993,fas,casp20,cd40,e2f1
9_Member	GO Biological Processes	GO:0044093	positive regulation of molecular function	-4.55538	-2.55026	57/476	30314,30647,30648,57923,57933,58022,64274,259303,266749,280647,322473,323588,324215,326825,373114,386856,402991,406304,406353,406779,407664,445395,497629,497646,553708,555849,556380,557072,557302,559247,560581,561021,561193,561914,562468,565801,567444,567460,568326,664764,768248,794891,796120,797938,100002463,100003896,100006678,100150664,100170820,100192215,100270764,100322133,100331911,10033197…	apoeb,psme2,psme1,pycard,caspa,casp8,csf1ra,caspb,pak2a,kars1,lpar5a,pik3r5,igf2b,gna13a,cflara,pdgfra,gadd45ga,gadd45ba,cdc20,tax1bp3,hbegfb,esco2,kitb,gadd45bb,pde6ga,arhgap45b,ddr2a,card11,casp10,zak,asap2b,casp22,tbc1d1,malt1,arhgap25,gmip,irak3,ripk1l,ccl35.1,asap3,fas,ccl19a.1,si:dkey-238d18.4,hbegfa,pprc1,ccl34a.3,sh3bp1,met,ccl34a.4,casp20,cd40,mertka,ccl34b.8,ccl34b.9,bcl10,e2f1,tpx2
9_Member	GO Biological Processes	GO:0010941	regulation of cell death	-4.50329	-2.51211	57/478	30314,30481,57923,57933,58022,58054,58122,58130,114461,259303,266749,266985,286747,321449,324948,325599,327133,334724,335409,335616,368450,373102,373110,373114,393345,394183,403033,406304,406596,431776,445395,553622,557072,557302,561021,562317,564304,566600,566604,568416,568780,569267,571217,723996,767645,768248,796425,100001066,100037357,100124530,100192215,100270764,100334750,100536808,10188247…	apoeb,gata1a,pycard,caspa,casp8,pim2,mcl1a,tradd,tnfrsfa,caspb,pak2a,npm1a,mcm5,ccn2a,adgrg1,lgals3b,hyou1,anxa1a,socs3a,agr2,ing5b,mcl1b,birc5a,cflara,tnfaip8l2b,grinab,ccn1,gadd45ba,socs3b,snx7,esco2,phlda2,card11,casp10,casp22,fadd,cidec,si:ch211-284e13.9,casp3b,wt1b,zgc:158343,plekhn1,tnfrsf18,tnfaip8l2a,zgc:153993,fas,card9,si:dkey-10c21.1,tnfrsf1b,ccn2b,casp20,cd40,bcl10,si:ch211-66k16.27,s…
9_Member	GO Biological Processes	GO:0043280	positive regulation of cysteine-type endopeptidase activity involved in apoptotic process	-4.37178	-2.39852	11/39	57923,57933,58022,259303,373114,445395,557302,561021,768248,100192215,101885420	pycard,caspa,casp8,caspb,cflara,esco2,casp10,casp22,fas,casp20,e2f1
9_Member	GO Biological Processes	GO:0043085	positive regulation of catalytic activity	-4.35575	-2.39117	50/407	30314,30647,30648,57923,57933,58022,64274,259303,266749,280647,323588,324215,326825,373114,386856,402991,406304,406353,406779,407664,445395,497629,497646,553708,555849,556380,557302,559247,560581,561021,561193,562468,565801,567460,568326,664764,768248,794891,796120,797938,100003896,100006678,100150664,100170820,100192215,100322133,100331911,100331978,101885420,107966129	apoeb,psme2,psme1,pycard,caspa,casp8,csf1ra,caspb,pak2a,kars1,pik3r5,igf2b,gna13a,cflara,pdgfra,gadd45ga,gadd45ba,cdc20,tax1bp3,hbegfb,esco2,kitb,gadd45bb,pde6ga,arhgap45b,ddr2a,casp10,zak,asap2b,casp22,tbc1d1,arhgap25,gmip,ripk1l,ccl35.1,asap3,fas,ccl19a.1,si:dkey-238d18.4,hbegfa,ccl34a.3,sh3bp1,met,ccl34a.4,casp20,mertka,ccl34b.8,ccl34b.9,e2f1,tpx2
9_Member	GO Biological Processes	GO:0045862	positive regulation of proteolysis	-4.32949	-2.36919	17/84	30647,30648,57923,57933,58022,259303,368917,373114,406353,445395,557302,561021,566600,768248,100005593,100192215,101885420	psme2,psme1,pycard,caspa,casp8,caspb,adam8a,cflara,cdc20,esco2,casp10,casp22,si:ch211-284e13.9,fas,adam8b,casp20,e2f1
9_Member	GO Biological Processes	GO:0051345	positive regulation of hydrolase activity	-4.30571	-2.36192	29/192	30647,30648,57923,57933,58022,259303,326825,373114,406779,445395,555849,557302,560581,561021,561193,562468,565801,568326,664764,768248,794891,796120,100003896,100006678,100170820,100192215,100331911,100331978,101885420	psme2,psme1,pycard,caspa,casp8,caspb,gna13a,cflara,tax1bp3,esco2,arhgap45b,casp10,asap2b,casp22,tbc1d1,arhgap25,gmip,ccl35.1,asap3,fas,ccl19a.1,si:dkey-238d18.4,ccl34a.3,sh3bp1,ccl34a.4,casp20,ccl34b.8,ccl34b.9,e2f1
9_Member	GO Biological Processes	GO:0042981	regulation of apoptotic process	-4.26821	-2.34002	53/443	30314,30481,57923,57933,58022,58054,58122,58130,114461,259303,266749,266985,286747,324948,325599,327133,334724,335409,368450,373102,373110,373114,393345,394183,406304,406596,431776,445395,553622,557072,557302,561021,562317,564304,566600,566604,568416,568780,569267,571217,723996,767645,768248,796425,100001066,100037357,100192215,100270764,100334750,100536808,101882478,101883816,101885420	apoeb,gata1a,pycard,caspa,casp8,pim2,mcl1a,tradd,tnfrsfa,caspb,pak2a,npm1a,mcm5,adgrg1,lgals3b,hyou1,anxa1a,socs3a,ing5b,mcl1b,birc5a,cflara,tnfaip8l2b,grinab,gadd45ba,socs3b,snx7,esco2,phlda2,card11,casp10,casp22,fadd,cidec,si:ch211-284e13.9,casp3b,wt1b,zgc:158343,plekhn1,tnfrsf18,tnfaip8l2a,zgc:153993,fas,card9,si:dkey-10c21.1,tnfrsf1b,casp20,cd40,bcl10,si:ch211-66k16.27,si:dkey-118k5.3,trim69,…
9_Member	GO Biological Processes	GO:2001056	positive regulation of cysteine-type endopeptidase activity	-4.25971	-2.34002	11/40	57923,57933,58022,259303,373114,445395,557302,561021,768248,100192215,101885420	pycard,caspa,casp8,caspb,cflara,esco2,casp10,casp22,fas,casp20,e2f1
9_Member	GO Biological Processes	GO:0043067	regulation of programmed cell death	-4.13915	-2.24579	53/448	30314,30481,57923,57933,58022,58054,58122,58130,114461,259303,266749,266985,286747,324948,325599,327133,334724,335409,368450,373102,373110,373114,393345,394183,406304,406596,431776,445395,553622,557072,557302,561021,562317,564304,566600,566604,568416,568780,569267,571217,723996,767645,768248,796425,100001066,100037357,100192215,100270764,100334750,100536808,101882478,101883816,101885420	apoeb,gata1a,pycard,caspa,casp8,pim2,mcl1a,tradd,tnfrsfa,caspb,pak2a,npm1a,mcm5,adgrg1,lgals3b,hyou1,anxa1a,socs3a,ing5b,mcl1b,birc5a,cflara,tnfaip8l2b,grinab,gadd45ba,socs3b,snx7,esco2,phlda2,card11,casp10,casp22,fadd,cidec,si:ch211-284e13.9,casp3b,wt1b,zgc:158343,plekhn1,tnfrsf18,tnfaip8l2a,zgc:153993,fas,card9,si:dkey-10c21.1,tnfrsf1b,casp20,cd40,bcl10,si:ch211-66k16.27,si:dkey-118k5.3,trim69,…
9_Member	GO Biological Processes	GO:0008219	cell death	-3.87205	-2.01709	69/642	30314,30481,57923,57933,58022,58054,58122,58130,114461,259303,266749,266985,286747,321449,324948,325599,327133,334724,335409,335616,368450,373102,373110,373114,393345,394183,403033,403118,406290,406304,406596,431776,445395,541319,553622,553634,557072,557302,561021,562317,564304,566600,566604,568416,568780,569267,571217,723996,767645,767709,768248,792160,796425,100000399,100001066,100037357,100124…	apoeb,gata1a,pycard,caspa,casp8,pim2,mcl1a,tradd,tnfrsfa,caspb,pak2a,npm1a,mcm5,ccn2a,adgrg1,lgals3b,hyou1,anxa1a,socs3a,agr2,ing5b,mcl1b,birc5a,cflara,tnfaip8l2b,grinab,ccn1,ifi27.1,itpk1a,gadd45ba,socs3b,snx7,esco2,crip1,phlda2,casp7,card11,casp10,casp22,fadd,cidec,si:ch211-284e13.9,casp3b,wt1b,zgc:158343,plekhn1,tnfrsf18,tnfaip8l2a,zgc:153993,xaf1,fas,irf1b,card9,dnase2,si:dkey-10c21.1,tnfrsf1…
9_Member	GO Biological Processes	GO:0012501	programmed cell death	-3.35003	-1.62999	64/610	30314,30481,57923,57933,58022,58054,58122,58130,114461,259303,266749,266985,286747,324948,325599,327133,334724,335409,368450,373102,373110,373114,393345,394183,403118,406290,406304,406596,431776,445395,541319,553622,553634,557072,557302,561021,562317,564304,566600,566604,568416,568780,569267,571217,723996,767645,767709,768248,792160,796425,100000399,100001066,100037357,100150844,100192215,1001922…	apoeb,gata1a,pycard,caspa,casp8,pim2,mcl1a,tradd,tnfrsfa,caspb,pak2a,npm1a,mcm5,adgrg1,lgals3b,hyou1,anxa1a,socs3a,ing5b,mcl1b,birc5a,cflara,tnfaip8l2b,grinab,ifi27.1,itpk1a,gadd45ba,socs3b,snx7,esco2,crip1,phlda2,casp7,card11,casp10,casp22,fadd,cidec,si:ch211-284e13.9,casp3b,wt1b,zgc:158343,plekhn1,tnfrsf18,tnfaip8l2a,zgc:153993,xaf1,fas,irf1b,card9,dnase2,si:dkey-10c21.1,tnfrsf1b,prkcdb,casp20,…
9_Member	GO Biological Processes	GO:0006915	apoptotic process	-3.25911	-1.57351	63/603	30314,30481,57923,57933,58022,58054,58122,58130,114461,259303,266749,266985,286747,324948,325599,327133,334724,335409,368450,373102,373110,373114,393345,394183,403118,406304,406596,431776,445395,541319,553622,553634,557072,557302,561021,562317,564304,566600,566604,568416,568780,569267,571217,723996,767645,767709,768248,792160,796425,100000399,100001066,100037357,100150844,100192215,100192223,1002…	apoeb,gata1a,pycard,caspa,casp8,pim2,mcl1a,tradd,tnfrsfa,caspb,pak2a,npm1a,mcm5,adgrg1,lgals3b,hyou1,anxa1a,socs3a,ing5b,mcl1b,birc5a,cflara,tnfaip8l2b,grinab,ifi27.1,gadd45ba,socs3b,snx7,esco2,crip1,phlda2,casp7,card11,casp10,casp22,fadd,cidec,si:ch211-284e13.9,casp3b,wt1b,zgc:158343,plekhn1,tnfrsf18,tnfaip8l2a,zgc:153993,xaf1,fas,irf1b,card9,dnase2,si:dkey-10c21.1,tnfrsf1b,prkcdb,casp20,zgc:195…
10_Summary	GO Biological Processes	GO:0000727	double-strand break repair via break-induced replication	-7.73996	-5.33925	9/13	192323,192338,286747,337598,406695,492768,554146,566409,572562,30733,30740,321119,327124,334315,386844,402825,406479,436999,442931,445395,447872,492655,553396,553405,554509,563212,565952,101886961,325530,406721,678635,108179053,140814,323733,324185,393950,406350,406778,415098,415214,562996,641484,768152,792196,796551,797792,100000399,100270764,100334833	mcm3,mcm2,mcm5,mcm4,cdc45,cdc7,gins2,mcm6,gins4,rrm2,rrm1,mcmbp,lrwd1,orc3,ssrp1a,cdc6,orc5,wdhd1,gins3,esco2,dscc1,tonsl,mcm10,pole,orc1,chaf1a,e2f8,fam111.2,zswim7,rad51b,parpbp,fancb,cebpb,top2a,fanci,gar1,uhrf1,exo1,top1mt,psmc3ip,dnase2b,hmgb2a,ube2t,dnase1l1,tert,pargl,dnase2,cd40,si:ch211-161c3.6
10_Member	GO Biological Processes	GO:0000727	double-strand break repair via break-induced replication	-7.73996	-5.33925	9/13	192323,192338,286747,337598,406695,492768,554146,566409,572562	mcm3,mcm2,mcm5,mcm4,cdc45,cdc7,gins2,mcm6,gins4
10_Member	GO Biological Processes	GO:0006260	DNA replication	-6.60223	-4.31457	27/132	30733,30740,192323,192338,286747,321119,327124,334315,337598,386844,402825,406479,406695,436999,442931,445395,447872,492655,553396,553405,554146,554509,563212,565952,566409,572562,101886961	rrm2,rrm1,mcm3,mcm2,mcm5,mcmbp,lrwd1,orc3,mcm4,ssrp1a,cdc6,orc5,cdc45,wdhd1,gins3,esco2,dscc1,tonsl,mcm10,pole,gins2,orc1,chaf1a,e2f8,mcm6,gins4,fam111.2
10_Member	GO Biological Processes	GO:0006270	DNA replication initiation	-6.55921	-4.2805	11/25	192323,192338,286747,334315,337598,402825,406479,406695,553396,554509,566409	mcm3,mcm2,mcm5,orc3,mcm4,cdc6,orc5,cdc45,mcm10,orc1,mcm6
10_Member	GO Biological Processes	GO:0006267	pre-replicative complex assembly involved in nuclear cell cycle DNA replication	-5.14093	-3.06966	6/9	192323,192338,286747,334315,337598,566409	mcm3,mcm2,mcm5,orc3,mcm4,mcm6
10_Member	GO Biological Processes	GO:0036388	pre-replicative complex assembly	-5.14093	-3.06966	6/9	192323,192338,286747,334315,337598,566409	mcm3,mcm2,mcm5,orc3,mcm4,mcm6
10_Member	GO Biological Processes	GO:1902299	pre-replicative complex assembly involved in cell cycle DNA replication	-5.14093	-3.06966	6/9	192323,192338,286747,334315,337598,566409	mcm3,mcm2,mcm5,orc3,mcm4,mcm6
10_Member	GO Biological Processes	GO:0044786	cell cycle DNA replication	-4.36099	-2.39209	8/21	192323,192338,286747,334315,337598,406695,565952,566409	mcm3,mcm2,mcm5,orc3,mcm4,cdc45,e2f8,mcm6
10_Member	GO Biological Processes	GO:0006261	DNA-dependent DNA replication	-4.19349	-2.28149	17/86	192323,192338,286747,321119,334315,337598,402825,406479,406695,436999,492655,553396,553405,554509,565952,566409,572562	mcm3,mcm2,mcm5,mcmbp,orc3,mcm4,cdc6,orc5,cdc45,wdhd1,tonsl,mcm10,pole,orc1,e2f8,mcm6,gins4
10_Member	GO Biological Processes	GO:0033260	nuclear DNA replication	-3.76905	-1.93369	7/19	192323,192338,286747,334315,337598,406695,566409	mcm3,mcm2,mcm5,orc3,mcm4,cdc45,mcm6
10_Member	GO Biological Processes	GO:1902969	mitotic DNA replication	-3.10008	-1.45132	5/12	192323,192338,337598,406695,566409	mcm3,mcm2,mcm4,cdc45,mcm6
10_Member	GO Biological Processes	GO:0000724	double-strand break repair via homologous recombination	-2.59075	-1.02995	14/88	192323,192338,286747,325530,337598,406695,406721,492655,492768,554146,566409,572562,678635,108179053	mcm3,mcm2,mcm5,zswim7,mcm4,cdc45,rad51b,tonsl,cdc7,gins2,mcm6,gins4,parpbp,fancb
10_Member	GO Biological Processes	GO:0000725	recombinational repair	-2.59075	-1.02995	14/88	192323,192338,286747,325530,337598,406695,406721,492655,492768,554146,566409,572562,678635,108179053	mcm3,mcm2,mcm5,zswim7,mcm4,cdc45,rad51b,tonsl,cdc7,gins2,mcm6,gins4,parpbp,fancb
10_Member	GO Biological Processes	GO:1902292	cell cycle DNA replication initiation	-2.53761	-0.995215	3/5	192323,192338,337598	mcm3,mcm2,mcm4
10_Member	GO Biological Processes	GO:1902315	nuclear cell cycle DNA replication initiation	-2.53761	-0.995215	3/5	192323,192338,337598	mcm3,mcm2,mcm4
10_Member	GO Biological Processes	GO:1902975	mitotic DNA replication initiation	-2.53761	-0.995215	3/5	192323,192338,337598	mcm3,mcm2,mcm4
10_Member	GO Biological Processes	GO:0006259	DNA metabolic process	-2.04893	-0.61151	49/505	30733,30740,140814,192323,192338,286747,321119,323733,324185,325530,327124,334315,337598,386844,393950,402825,406350,406479,406695,406721,406778,415098,415214,436999,442931,445395,447872,492655,492768,553396,553405,554146,554509,562996,563212,565952,566409,572562,641484,678635,768152,792196,796551,797792,100000399,100270764,100334833,101886961,108179053	rrm2,rrm1,cebpb,mcm3,mcm2,mcm5,mcmbp,top2a,fanci,zswim7,lrwd1,orc3,mcm4,ssrp1a,gar1,cdc6,uhrf1,orc5,cdc45,rad51b,exo1,top1mt,psmc3ip,wdhd1,gins3,esco2,dscc1,tonsl,cdc7,mcm10,pole,gins2,orc1,dnase2b,chaf1a,e2f8,mcm6,gins4,hmgb2a,parpbp,ube2t,dnase1l1,tert,pargl,dnase2,cd40,si:ch211-161c3.6,fam111.2,fancb
11_Summary	GO Biological Processes	GO:0002685	regulation of leukocyte migration	-7.2172	-4.85036	16/48	64274,114447,334724,335158,336933,368917,393653,394108,415151,445073,556424,557258,559080,559103,559896,100005593,280650,337132,337298,393416,406658,492469,493181,497629,556770,562273,767737,100270764	csf1ra,cxcr4b,anxa1a,wasb,rhogb,adam8a,rhogd,stk10,rac2,socs1a,rhoga,ptk2ba,cftr,inpp5d,cd99,adam8b,klf6a,anxa5b,sulf1,arhgap4a,cnn2,arhgef39,fgf7,kitb,gpr183a,plxnc1,foxj1a,cd40
11_Member	GO Biological Processes	GO:0002685	regulation of leukocyte migration	-7.2172	-4.85036	16/48	64274,114447,334724,335158,336933,368917,393653,394108,415151,445073,556424,557258,559080,559103,559896,100005593	csf1ra,cxcr4b,anxa1a,wasb,rhogb,adam8a,rhogd,stk10,rac2,socs1a,rhoga,ptk2ba,cftr,inpp5d,cd99,adam8b
11_Member	GO Biological Processes	GO:1902622	regulation of neutrophil migration	-5.34485	-3.21479	9/21	114447,335158,336933,393653,415151,556424,559080,559103,559896	cxcr4b,wasb,rhogb,rhogd,rac2,rhoga,cftr,inpp5d,cd99
11_Member	GO Biological Processes	GO:0071622	regulation of granulocyte chemotaxis	-3.10008	-1.45132	5/12	64274,114447,415151,559080,559103	csf1ra,cxcr4b,rac2,cftr,inpp5d
11_Member	GO Biological Processes	GO:0002688	regulation of leukocyte chemotaxis	-2.76191	-1.16958	6/20	64274,114447,415151,557258,559080,559103	csf1ra,cxcr4b,rac2,ptk2ba,cftr,inpp5d
11_Member	GO Biological Processes	GO:2000145	regulation of cell motility	-2.48568	-0.952045	28/236	64274,114447,280650,334724,335158,336933,337132,337298,368917,393416,393653,394108,406658,415151,445073,492469,493181,497629,556424,556770,557258,559080,559103,559896,562273,767737,100005593,100270764	csf1ra,cxcr4b,klf6a,anxa1a,wasb,rhogb,anxa5b,sulf1,adam8a,arhgap4a,rhogd,stk10,cnn2,rac2,socs1a,arhgef39,fgf7,kitb,rhoga,gpr183a,ptk2ba,cftr,inpp5d,cd99,plxnc1,foxj1a,adam8b,cd40
11_Member	GO Biological Processes	GO:0090022	regulation of neutrophil chemotaxis	-2.48004	-0.952045	4/10	114447,415151,559080,559103	cxcr4b,rac2,cftr,inpp5d
11_Member	GO Biological Processes	GO:0030334	regulation of cell migration	-2.32622	-0.827142	26/220	64274,114447,280650,334724,335158,336933,337298,368917,393416,393653,394108,406658,415151,445073,492469,493181,497629,556424,556770,557258,559080,559103,559896,562273,100005593,100270764	csf1ra,cxcr4b,klf6a,anxa1a,wasb,rhogb,sulf1,adam8a,arhgap4a,rhogd,stk10,cnn2,rac2,socs1a,arhgef39,fgf7,kitb,rhoga,gpr183a,ptk2ba,cftr,inpp5d,cd99,plxnc1,adam8b,cd40
12_Summary	GO Biological Processes	GO:0048246	macrophage chemotaxis	-6.94968	-4.60402	9/15	64274,325599,335158,337571,387293,393551,405770,415151,791973	csf1ra,lgals3b,wasb,yrk,mmp13a,cyba,il1b,rac2,cxcr3.2
12_Member	GO Biological Processes	GO:0048246	macrophage chemotaxis	-6.94968	-4.60402	9/15	64274,325599,335158,337571,387293,393551,405770,415151,791973	csf1ra,lgals3b,wasb,yrk,mmp13a,cyba,il1b,rac2,cxcr3.2
12_Member	GO Biological Processes	GO:1905517	macrophage migration	-6.31804	-4.04811	9/17	64274,325599,335158,337571,387293,393551,405770,415151,791973	csf1ra,lgals3b,wasb,yrk,mmp13a,cyba,il1b,rac2,cxcr3.2
13_Summary	GO Biological Processes	GO:0042127	regulation of cell proliferation	-6.76514	-4.4297	49/326	30767,58074,195824,280650,317638,321897,324215,324948,327284,327292,334724,335916,336038,337413,337571,337597,368450,403032,406715,407086,407664,436753,493181,541514,550236,553181,556440,557258,560193,560341,563884,568416,570404,571786,571922,572007,767734,767776,792085,792160,797938,100002272,100270764,100330352,100536137,100536356,100538016,101885596,108180095,30592,321283,494071,556894,565508,…	stat3,dct,atp6ap1b,klf6a,igfbp1a,gnl3,igf2b,adgrg1,lgals9l3,tpte,anxa1a,jun,junbb,stat6,yrk,lgals9l1,ing5b,tes,cdk2,junba,hbegfb,mydgf,fgf7,hhla2a.1,cdca7a,kitlgb,si:dkey-15j16.3,ptk2ba,il34,mych,tgfb1b,wt1b,il11a,fbn2b,sla1a,cdca7b,ptk6b,june,ndrg1a,irf1b,hbegfa,dusp22b,cd40,si:ch73-361p23.3,si:ch211-241b2.5,si:dkey-15j16.6,si:dkey-79d12.5,hck,il11b,myl7,tacc3,irf2,tfec,loxl2a,mob1a,il4,csf3a,np…
13_Member	GO Biological Processes	GO:0042127	regulation of cell proliferation	-6.76514	-4.4297	49/326	30767,58074,195824,280650,317638,321897,324215,324948,327284,327292,334724,335916,336038,337413,337571,337597,368450,403032,406715,407086,407664,436753,493181,541514,550236,553181,556440,557258,560193,560341,563884,568416,570404,571786,571922,572007,767734,767776,792085,792160,797938,100002272,100270764,100330352,100536137,100536356,100538016,101885596,108180095	stat3,dct,atp6ap1b,klf6a,igfbp1a,gnl3,igf2b,adgrg1,lgals9l3,tpte,anxa1a,jun,junbb,stat6,yrk,lgals9l1,ing5b,tes,cdk2,junba,hbegfb,mydgf,fgf7,hhla2a.1,cdca7a,kitlgb,si:dkey-15j16.3,ptk2ba,il34,mych,tgfb1b,wt1b,il11a,fbn2b,sla1a,cdca7b,ptk6b,june,ndrg1a,irf1b,hbegfa,dusp22b,cd40,si:ch73-361p23.3,si:ch211-241b2.5,si:dkey-15j16.6,si:dkey-79d12.5,hck,il11b
13_Member	GO Biological Processes	GO:0008283	cell proliferation	-6.24147	-3.98014	58/430	30592,30767,58074,195824,280650,317638,321283,321897,324215,324948,327284,327292,334724,335916,336038,337413,337571,337597,368450,403032,406715,407086,407664,436753,493181,494071,541514,550236,553181,556440,556894,557258,560193,560341,563884,565508,568416,570404,571786,571922,572007,767734,767776,792085,792160,797938,100002272,100005014,100188894,100270759,100270764,100330352,100334610,100536137,…	myl7,stat3,dct,atp6ap1b,klf6a,igfbp1a,tacc3,gnl3,igf2b,adgrg1,lgals9l3,tpte,anxa1a,jun,junbb,stat6,yrk,lgals9l1,ing5b,tes,cdk2,junba,hbegfb,mydgf,fgf7,irf2,hhla2a.1,cdca7a,kitlgb,si:dkey-15j16.3,tfec,ptk2ba,il34,mych,tgfb1b,loxl2a,wt1b,il11a,fbn2b,sla1a,cdca7b,ptk6b,june,ndrg1a,irf1b,hbegfa,dusp22b,mob1a,il4,csf3a,cd40,si:ch73-361p23.3,nppb,si:ch211-241b2.5,si:dkey-15j16.6,si:dkey-79d12.5,hck,il1…
13_Member	GO Biological Processes	GO:0008284	positive regulation of cell proliferation	-3.21932	-1.54708	20/131	30767,58074,324215,334724,406715,407664,436753,493181,541514,553181,556440,560193,560341,570404,572007,797938,100270764,100536137,100536356,108180095	stat3,dct,igf2b,anxa1a,cdk2,hbegfb,mydgf,fgf7,hhla2a.1,kitlgb,si:dkey-15j16.3,il34,mych,il11a,cdca7b,hbegfa,cd40,si:ch211-241b2.5,si:dkey-15j16.6,il11b
14_Summary	GO Biological Processes	GO:0001816	cytokine production	-6.64237	-4.34556	22/93	327284,334724,337298,337597,403127,403136,403138,403139,445318,553735,566869,567444,768172,791140,799208,100001936,100136852,100148871,100188894,100270764,100321723,101243556,402884,403135,497629,568153,571588,796938,100000934,100150474,406397,641484,445073,100007521	lgals9l3,anxa1a,sulf1,lgals9l1,tlr1,tlr8b,tlr5a,tlr5b,nrros,zgc:112965,nfatc3b,irak3,zgc:153911,cd276,zgc:194627,bcl6ab,zgc:174863,dhx58,il4,cd40,si:dkey-192g7.3,sting1,tlr21,tlr22,kitb,fpr1,tec,fybb,unc93b1,si:dkey-42l23.4,mmp9,hmgb2a,socs1a,socs1b
14_Member	GO Biological Processes	GO:0001816	cytokine production	-6.64237	-4.34556	22/93	327284,334724,337298,337597,403127,403136,403138,403139,445318,553735,566869,567444,768172,791140,799208,100001936,100136852,100148871,100188894,100270764,100321723,101243556	lgals9l3,anxa1a,sulf1,lgals9l1,tlr1,tlr8b,tlr5a,tlr5b,nrros,zgc:112965,nfatc3b,irak3,zgc:153911,cd276,zgc:194627,bcl6ab,zgc:174863,dhx58,il4,cd40,si:dkey-192g7.3,sting1
14_Member	GO Biological Processes	GO:0001817	regulation of cytokine production	-5.76441	-3.57592	19/81	327284,334724,337298,337597,403127,403136,403138,403139,553735,567444,768172,791140,799208,100001936,100136852,100148871,100270764,100321723,101243556	lgals9l3,anxa1a,sulf1,lgals9l1,tlr1,tlr8b,tlr5a,tlr5b,zgc:112965,irak3,zgc:153911,cd276,zgc:194627,bcl6ab,zgc:174863,dhx58,cd40,si:dkey-192g7.3,sting1
14_Member	GO Biological Processes	GO:0002764	immune response-regulating signaling pathway	-3.94064	-2.07887	21/125	402884,403127,403135,403136,403138,403139,497629,553735,567444,568153,571588,768172,791140,796938,799208,100000934,100136852,100150474,100270764,100321723,101243556	tlr21,tlr1,tlr22,tlr8b,tlr5a,tlr5b,kitb,zgc:112965,irak3,fpr1,tec,zgc:153911,cd276,fybb,zgc:194627,unc93b1,zgc:174863,si:dkey-42l23.4,cd40,si:dkey-192g7.3,sting1
14_Member	GO Biological Processes	GO:0002221	pattern recognition receptor signaling pathway	-3.85283	-2.01104	10/37	402884,403127,403135,403136,403138,403139,567444,100000934,100270764,101243556	tlr21,tlr1,tlr22,tlr8b,tlr5a,tlr5b,irak3,unc93b1,cd40,sting1
14_Member	GO Biological Processes	GO:0002758	innate immune response-activating signal transduction	-3.85283	-2.01104	10/37	402884,403127,403135,403136,403138,403139,567444,100000934,100270764,101243556	tlr21,tlr1,tlr22,tlr8b,tlr5a,tlr5b,irak3,unc93b1,cd40,sting1
14_Member	GO Biological Processes	GO:0031349	positive regulation of defense response	-3.78746	-1.94889	12/52	402884,403127,403135,403136,403138,403139,406397,567444,641484,100000934,100270764,101243556	tlr21,tlr1,tlr22,tlr8b,tlr5a,tlr5b,mmp9,irak3,hmgb2a,unc93b1,cd40,sting1
14_Member	GO Biological Processes	GO:0002757	immune response-activating signal transduction	-3.68358	-1.8639	20/121	402884,403127,403135,403136,403138,403139,553735,567444,568153,571588,768172,791140,796938,799208,100000934,100136852,100150474,100270764,100321723,101243556	tlr21,tlr1,tlr22,tlr8b,tlr5a,tlr5b,zgc:112965,irak3,fpr1,tec,zgc:153911,cd276,fybb,zgc:194627,unc93b1,zgc:174863,si:dkey-42l23.4,cd40,si:dkey-192g7.3,sting1
14_Member	GO Biological Processes	GO:0002218	activation of innate immune response	-3.54848	-1.76247	10/40	402884,403127,403135,403136,403138,403139,567444,100000934,100270764,101243556	tlr21,tlr1,tlr22,tlr8b,tlr5a,tlr5b,irak3,unc93b1,cd40,sting1
14_Member	GO Biological Processes	GO:0045088	regulation of innate immune response	-3.53546	-1.76247	13/63	402884,403127,403135,403136,403138,403139,445073,567444,641484,100000934,100007521,100270764,101243556	tlr21,tlr1,tlr22,tlr8b,tlr5a,tlr5b,socs1a,irak3,hmgb2a,unc93b1,socs1b,cd40,sting1
14_Member	GO Biological Processes	GO:0002755	MyD88-dependent toll-like receptor signaling pathway	-3.30896	-1.60723	5/11	403127,403136,403138,403139,567444	tlr1,tlr8b,tlr5a,tlr5b,irak3
14_Member	GO Biological Processes	GO:0045089	positive regulation of innate immune response	-3.24818	-1.57172	11/51	402884,403127,403135,403136,403138,403139,567444,641484,100000934,100270764,101243556	tlr21,tlr1,tlr22,tlr8b,tlr5a,tlr5b,irak3,hmgb2a,unc93b1,cd40,sting1
14_Member	GO Biological Processes	GO:0050852	T cell receptor signaling pathway	-3.14303	-1.488	8/30	553735,571588,768172,791140,796938,799208,100136852,100321723	zgc:112965,tec,zgc:153911,cd276,fybb,zgc:194627,zgc:174863,si:dkey-192g7.3
14_Member	GO Biological Processes	GO:0002224	toll-like receptor signaling pathway	-3.04003	-1.39951	8/31	402884,403127,403136,403138,403139,567444,100000934,100270764	tlr21,tlr1,tlr8b,tlr5a,tlr5b,irak3,unc93b1,cd40
14_Member	GO Biological Processes	GO:0050663	cytokine secretion	-2.48004	-0.952045	4/10	403127,403136,403138,403139	tlr1,tlr8b,tlr5a,tlr5b
14_Member	GO Biological Processes	GO:0050707	regulation of cytokine secretion	-2.48004	-0.952045	4/10	403127,403136,403138,403139	tlr1,tlr8b,tlr5a,tlr5b
15_Summary	GO Biological Processes	GO:0002274	myeloid leukocyte activation	-6.1923	-3.9394	12/32	280647,405770,560924,567537,568153,791973,792085,100002946,100003859,100004988,100149618,100536594,30255,402884,795785	kars1,il1b,dysf,cxcl20,fpr1,cxcr3.2,ndrg1a,cxcl8a,cxcl8b.3,ccr2,p2ry12,cxcl8b.1,tfa,tlr21,cxcl18b
15_Member	GO Biological Processes	GO:0002274	myeloid leukocyte activation	-6.1923	-3.9394	12/32	280647,405770,560924,567537,568153,791973,792085,100002946,100003859,100004988,100149618,100536594	kars1,il1b,dysf,cxcl20,fpr1,cxcr3.2,ndrg1a,cxcl8a,cxcl8b.3,ccr2,p2ry12,cxcl8b.1
15_Member	GO Biological Processes	GO:0036230	granulocyte activation	-5.07782	-3.01741	7/13	280647,405770,567537,568153,100002946,100003859,100536594	kars1,il1b,cxcl20,fpr1,cxcl8a,cxcl8b.3,cxcl8b.1
15_Member	GO Biological Processes	GO:0042119	neutrophil activation	-4.17773	-2.26952	6/12	405770,567537,568153,100002946,100003859,100536594	il1b,cxcl20,fpr1,cxcl8a,cxcl8b.3,cxcl8b.1
15_Member	GO Biological Processes	GO:0019730	antimicrobial humoral response	-2.45883	-0.937081	5/16	30255,402884,567537,795785,100003859	tfa,tlr21,cxcl20,cxcl18b,cxcl8b.3
16_Summary	GO Biological Processes	GO:0007229	integrin-mediated signaling pathway	-5.95143	-3.71492	16/58	337571,368917,386787,447940,541475,554050,557797,557935,566771,767749,796938,797491,100331333,100499533,100536533,100536705,568593,100320305,322921,334613,337315,567428,100005469	yrk,adam8a,itga5,adam9,itga11a,itgbl1,itgb2,zmp:0000001082,itgb1b.1,adam28,fybb,itgb7,itga4,itgb6,itga2.2,itgae.2,sdc4,im:7154036,nid2a,fn1b,fgb,vwa2,fn1a
16_Member	GO Biological Processes	GO:0007229	integrin-mediated signaling pathway	-5.95143	-3.71492	16/58	337571,368917,386787,447940,541475,554050,557797,557935,566771,767749,796938,797491,100331333,100499533,100536533,100536705	yrk,adam8a,itga5,adam9,itga11a,itgbl1,itgb2,zmp:0000001082,itgb1b.1,adam28,fybb,itgb7,itga4,itgb6,itga2.2,itgae.2
16_Member	GO Biological Processes	GO:0033627	cell adhesion mediated by integrin	-3.60837	-1.80973	7/20	554050,557797,566771,568593,797491,100320305,100499533	itgbl1,itgb2,itgb1b.1,sdc4,itgb7,im:7154036,itgb6
16_Member	GO Biological Processes	GO:0007160	cell-matrix adhesion	-2.52016	-0.984223	11/62	322921,334613,337315,554050,557797,566771,567428,797491,100005469,100320305,100499533	nid2a,fn1b,fgb,itgbl1,itgb2,itgb1b.1,vwa2,itgb7,fn1a,im:7154036,itgb6
17_Summary	GO Biological Processes	GO:0051301	cell division	-5.87374	-3.6452	36/223	30627,58074,80973,266981,280649,317763,321119,323197,325449,327368,336439,337243,393203,393280,402825,406353,406695,445392,492815,553800,554147,556493,558917,559353,561487,562517,563884,565952,567949,568593,570062,572121,793158,797431,100005291,100037337	kif23,dct,cdk1,ccnf,plk1,ttk,mcmbp,racgap1,kif20a,rgs14a,zwilch,sept9a,prc1b,nuf2,cdc6,cdc20,cdc45,fbxo5,cdca8,cep55l,spc24,ncapd3,snx9b,si:dkey-30c15.10,si:ch211-244o22.2,anln,tgfb1b,e2f8,piezo1,sdc4,ncaph,incenp,cdc42l,zgc:86764,ercc6l,ncapg2
17_Member	GO Biological Processes	GO:0051301	cell division	-5.87374	-3.6452	36/223	30627,58074,80973,266981,280649,317763,321119,323197,325449,327368,336439,337243,393203,393280,402825,406353,406695,445392,492815,553800,554147,556493,558917,559353,561487,562517,563884,565952,567949,568593,570062,572121,793158,797431,100005291,100037337	kif23,dct,cdk1,ccnf,plk1,ttk,mcmbp,racgap1,kif20a,rgs14a,zwilch,sept9a,prc1b,nuf2,cdc6,cdc20,cdc45,fbxo5,cdca8,cep55l,spc24,ncapd3,snx9b,si:dkey-30c15.10,si:ch211-244o22.2,anln,tgfb1b,e2f8,piezo1,sdc4,ncaph,incenp,cdc42l,zgc:86764,ercc6l,ncapg2
17_Member	GO Biological Processes	GO:0000281	mitotic cytokinesis	-4.25971	-2.34002	11/40	30627,323197,325449,393203,445392,553800,558917,559353,562517,572121,797431	kif23,racgap1,kif20a,prc1b,fbxo5,cep55l,snx9b,si:dkey-30c15.10,anln,incenp,zgc:86764
17_Member	GO Biological Processes	GO:0061640	cytoskeleton-dependent cytokinesis	-3.17705	-1.51564	12/60	30627,323197,325449,337243,393203,445392,553800,558917,559353,562517,572121,797431	kif23,racgap1,kif20a,sept9a,prc1b,fbxo5,cep55l,snx9b,si:dkey-30c15.10,anln,incenp,zgc:86764
17_Member	GO Biological Processes	GO:0000910	cytokinesis	-2.63833	-1.0691	14/87	30627,280649,323197,325449,337243,393203,445392,553800,558917,559353,562517,565952,572121,797431	kif23,plk1,racgap1,kif20a,sept9a,prc1b,fbxo5,cep55l,snx9b,si:dkey-30c15.10,anln,e2f8,incenp,zgc:86764
17_Member	GO Biological Processes	GO:0000912	assembly of actomyosin apparatus involved in cytokinesis	-2.2593	-0.773268	3/6	30627,559353,562517	kif23,si:dkey-30c15.10,anln
17_Member	GO Biological Processes	GO:0000915	actomyosin contractile ring assembly	-2.2593	-0.773268	3/6	30627,559353,562517	kif23,si:dkey-30c15.10,anln
17_Member	GO Biological Processes	GO:0044837	actomyosin contractile ring organization	-2.2593	-0.773268	3/6	30627,559353,562517	kif23,si:dkey-30c15.10,anln
18_Summary	GO Biological Processes	GO:0031347	regulation of defense response	-5.82317	-3.61014	23/111	114447,334724,393387,402884,403127,403135,403136,403138,403139,406397,406471,445073,567444,641484,678516,792160,100000934,100002292,100002946,100005416,100007521,100270764,101243556,327133,335409,405830,449808,558477,562247,566600,567460,678635,768248,797792,100002272,100006778,100149745,108179053,64274,415151,556770,557258,559080,559103	cxcr4b,anxa1a,ggt1a,tlr21,tlr1,tlr22,tlr8b,tlr5a,tlr5b,mmp9,tnfrsf1a,socs1a,irak3,hmgb2a,tnfaip6,irf1b,unc93b1,si:ch73-63e15.2,cxcl8a,ptger4b,socs1b,cd40,sting1,hyou1,socs3a,lgals2a,kng1,f2r,clcf1,si:ch211-284e13.9,ripk1l,parpbp,fas,pargl,dusp22b,il6st,sesn2,fancb,csf1ra,rac2,gpr183a,ptk2ba,cftr,inpp5d
18_Member	GO Biological Processes	GO:0031347	regulation of defense response	-5.82317	-3.61014	23/111	114447,334724,393387,402884,403127,403135,403136,403138,403139,406397,406471,445073,567444,641484,678516,792160,100000934,100002292,100002946,100005416,100007521,100270764,101243556	cxcr4b,anxa1a,ggt1a,tlr21,tlr1,tlr22,tlr8b,tlr5a,tlr5b,mmp9,tnfrsf1a,socs1a,irak3,hmgb2a,tnfaip6,irf1b,unc93b1,si:ch73-63e15.2,cxcl8a,ptger4b,socs1b,cd40,sting1
18_Member	GO Biological Processes	GO:0080134	regulation of response to stress	-3.94056	-2.07887	38/293	114447,327133,334724,335409,393387,402884,403127,403135,403136,403138,403139,405830,406397,406471,445073,449808,558477,562247,566600,567444,567460,641484,678516,678635,768248,792160,797792,100000934,100002272,100002292,100002946,100005416,100006778,100007521,100149745,100270764,101243556,108179053	cxcr4b,hyou1,anxa1a,socs3a,ggt1a,tlr21,tlr1,tlr22,tlr8b,tlr5a,tlr5b,lgals2a,mmp9,tnfrsf1a,socs1a,kng1,f2r,clcf1,si:ch211-284e13.9,irak3,ripk1l,hmgb2a,tnfaip6,parpbp,fas,irf1b,pargl,unc93b1,dusp22b,si:ch73-63e15.2,cxcl8a,ptger4b,il6st,socs1b,sesn2,cd40,sting1,fancb
18_Member	GO Biological Processes	GO:0032101	regulation of response to external stimulus	-3.04225	-1.39968	23/165	64274,114447,334724,335409,393387,403127,406397,406471,415151,449808,556770,557258,558477,559080,559103,562247,678516,792160,100002292,100002946,100005416,100006778,101243556	csf1ra,cxcr4b,anxa1a,socs3a,ggt1a,tlr1,mmp9,tnfrsf1a,rac2,kng1,gpr183a,ptk2ba,f2r,cftr,inpp5d,clcf1,tnfaip6,irf1b,si:ch73-63e15.2,cxcl8a,ptger4b,il6st,sting1
18_Member	GO Biological Processes	GO:0050727	regulation of inflammatory response	-2.73666	-1.15336	10/50	114447,334724,393387,403127,406397,406471,678516,100002292,100002946,100005416	cxcr4b,anxa1a,ggt1a,tlr1,mmp9,tnfrsf1a,tnfaip6,si:ch73-63e15.2,cxcl8a,ptger4b
19_Summary	GO Biological Processes	GO:0085029	extracellular matrix assembly	-5.79293	-3.58745	9/19	386787,403130,405825,566851,100126122,100126131,100537823,100538070,108180329,30314,30449,333938,337158,337298,387293,406397,555202,555328,556634,562496,562517,562930,565032,565508,566945,569618,571584,100329766,100334431,102467218	itga5,has1,mfap4,cemip2,zgc:173915,zgc:171687,si:ch1073-110a20.3,si:ch1073-110a20.2,thbd,apoeb,serpinh1b,myh9a,col1a1a,sulf1,mmp13a,mmp9,col11a1b,serpinh1a,adamtsl7,col2a1a,anln,paplna,hmcn2,loxl2a,mmp14b,adamts8a,marco,mmp20a,col5a1,adamts3
19_Member	GO Biological Processes	GO:0085029	extracellular matrix assembly	-5.79293	-3.58745	9/19	386787,403130,405825,566851,100126122,100126131,100537823,100538070,108180329	itga5,has1,mfap4,cemip2,zgc:173915,zgc:171687,si:ch1073-110a20.3,si:ch1073-110a20.2,thbd
19_Member	GO Biological Processes	GO:0043062	extracellular structure organization	-5.33727	-3.21347	30/179	30314,30449,333938,337158,337298,386787,387293,403130,405825,406397,555202,555328,556634,562496,562517,562930,565032,565508,566851,566945,569618,571584,100126122,100126131,100329766,100334431,100537823,100538070,102467218,108180329	apoeb,serpinh1b,myh9a,col1a1a,sulf1,itga5,mmp13a,has1,mfap4,mmp9,col11a1b,serpinh1a,adamtsl7,col2a1a,anln,paplna,hmcn2,loxl2a,cemip2,mmp14b,adamts8a,marco,zgc:173915,zgc:171687,mmp20a,col5a1,si:ch1073-110a20.3,si:ch1073-110a20.2,adamts3,thbd
19_Member	GO Biological Processes	GO:0030198	extracellular matrix organization	-5.18264	-3.0888	29/173	30449,333938,337158,337298,386787,387293,403130,405825,406397,555202,555328,556634,562496,562517,562930,565032,565508,566851,566945,569618,571584,100126122,100126131,100329766,100334431,100537823,100538070,102467218,108180329	serpinh1b,myh9a,col1a1a,sulf1,itga5,mmp13a,has1,mfap4,mmp9,col11a1b,serpinh1a,adamtsl7,col2a1a,anln,paplna,hmcn2,loxl2a,cemip2,mmp14b,adamts8a,marco,zgc:173915,zgc:171687,mmp20a,col5a1,si:ch1073-110a20.3,si:ch1073-110a20.2,adamts3,thbd
19_Member	GO Biological Processes	GO:0048251	elastic fiber assembly	-3.71779	-1.89501	6/14	405825,100126122,100126131,100537823,100538070,108180329	mfap4,zgc:173915,zgc:171687,si:ch1073-110a20.3,si:ch1073-110a20.2,thbd
19_Member	GO Biological Processes	GO:0001867	complement activation, lectin pathway	-3.54696	-1.76247	5/10	405825,100126122,100126131,100537823,100538070	mfap4,zgc:173915,zgc:171687,si:ch1073-110a20.3,si:ch1073-110a20.2
20_Summary	GO Biological Processes	GO:0030225	macrophage differentiation	-5.17605	-3.08796	8/17	30117,30481,64274,436895,445318,560193,641560,100270759,445190,555766,556770,559295,564317,751704,30280,334724,335474,497629,561370,796604,100885851,280650,386856,406463,550236,558477,100037357,550507,796551	spi1b,gata1a,csf1ra,irf8,nrros,il34,slc7a7,csf3a,jagn1b,etsrp,gpr183a,ada2b,smarcd2,spi1a,jak1,anxa1a,arpc1b,kitb,jak3,il2rga,il6,klf6a,pdgfra,nfkbiaa,cdca7a,f2r,tnfrsf1b,bdh2,tert
20_Member	GO Biological Processes	GO:0030225	macrophage differentiation	-5.17605	-3.08796	8/17	30117,30481,64274,436895,445318,560193,641560,100270759	spi1b,gata1a,csf1ra,irf8,nrros,il34,slc7a7,csf3a
20_Member	GO Biological Processes	GO:0002573	myeloid leukocyte differentiation	-4.5572	-2.55026	14/58	30117,30481,64274,436895,445190,445318,555766,556770,559295,560193,564317,641560,751704,100270759	spi1b,gata1a,csf1ra,irf8,jagn1b,nrros,etsrp,gpr183a,ada2b,il34,smarcd2,slc7a7,spi1a,csf3a
20_Member	GO Biological Processes	GO:0014004	microglia differentiation	-4.55013	-2.54971	5/7	64274,436895,445318,560193,641560	csf1ra,irf8,nrros,il34,slc7a7
20_Member	GO Biological Processes	GO:0002521	leukocyte differentiation	-4.31552	-2.36192	21/118	30117,30280,30481,64274,334724,335474,436895,445190,445318,497629,555766,556770,559295,560193,561370,564317,641560,751704,796604,100270759,100885851	spi1b,jak1,gata1a,csf1ra,anxa1a,arpc1b,irf8,jagn1b,nrros,kitb,etsrp,gpr183a,ada2b,il34,jak3,smarcd2,slc7a7,spi1a,il2rga,csf3a,il6
20_Member	GO Biological Processes	GO:0014005	microglia development	-3.982	-2.10651	4/5	436895,445318,560193,641560	irf8,nrros,il34,slc7a7
20_Member	GO Biological Processes	GO:0030223	neutrophil differentiation	-3.74279	-1.9106	8/25	30117,30481,436895,445190,555766,559295,564317,100270759	spi1b,gata1a,irf8,jagn1b,etsrp,ada2b,smarcd2,csf3a
20_Member	GO Biological Processes	GO:0030851	granulocyte differentiation	-3.25107	-1.57172	8/29	30117,30481,436895,445190,555766,559295,564317,100270759	spi1b,gata1a,irf8,jagn1b,etsrp,ada2b,smarcd2,csf3a
20_Member	GO Biological Processes	GO:0002761	regulation of myeloid leukocyte differentiation	-2.45883	-0.937081	5/16	30117,64274,436895,560193,751704	spi1b,csf1ra,irf8,il34,spi1a
20_Member	GO Biological Processes	GO:1903706	regulation of hemopoiesis	-2.33868	-0.836647	13/84	30117,30481,64274,280650,334724,386856,406463,436895,550236,558477,560193,751704,100037357	spi1b,gata1a,csf1ra,klf6a,anxa1a,pdgfra,nfkbiaa,irf8,cdca7a,f2r,il34,spi1a,tnfrsf1b
20_Member	GO Biological Processes	GO:0061515	myeloid cell development	-2.10789	-0.66012	11/70	30117,30481,64274,280650,436895,445318,550507,560193,641560,796551,100270759	spi1b,gata1a,csf1ra,klf6a,irf8,nrros,bdh2,il34,slc7a7,tert,csf3a

## Sheet: 24hpi_up_KEGG
GroupID	Category	Term	Description	LogP	Log(q-value)	InTerm_InList	Genes	Symbols
1_Summary	KEGG Pathway	dre04210	Apoptosis	-10.3654	-8.24151	38/168	57934,58022,58122,58130,65225,114461,321453,324818,335916,336746,337223,337572,368704,373110,373114,393154,402991,406304,406463,406471,406645,406768,436641,450022,497646,541374,550475,553634,554157,557302,558045,562317,563053,566604,567460,767645,768248,100135062	actb1,casp8,mcl1a,tradd,ctsd,tnfrsfa,ctsla,ctsh,jun,napsa,tuba5,ctss2.2,ctsc,birc5a,cflara,tuba8l4,gadd45ga,gadd45ba,nfkbiaa,tnfrsf1a,ctsba,capn1,ctsl.1,ctsz,gadd45bb,capn2a,ctsk,casp7,ctss2.1,casp10,parp4,fadd,capn2b,casp3b,ripk1l,zgc:153993,fas,csf2rb
1_Member	KEGG Pathway	dre04210	Apoptosis	-10.3654	-8.24151	38/168	57934,58022,58122,58130,65225,114461,321453,324818,335916,336746,337223,337572,368704,373110,373114,393154,402991,406304,406463,406471,406645,406768,436641,450022,497646,541374,550475,553634,554157,557302,558045,562317,563053,566604,567460,767645,768248,100135062	actb1,casp8,mcl1a,tradd,ctsd,tnfrsfa,ctsla,ctsh,jun,napsa,tuba5,ctss2.2,ctsc,birc5a,cflara,tuba8l4,gadd45ga,gadd45ba,nfkbiaa,tnfrsf1a,ctsba,capn1,ctsl.1,ctsz,gadd45bb,capn2a,ctsk,casp7,ctss2.1,casp10,parp4,fadd,capn2b,casp3b,ripk1l,zgc:153993,fas,csf2rb
1_Member	KEGG Pathway	ko04210	Apoptosis	-10.3654	-8.24151	38/168	57934,58022,58122,58130,65225,114461,321453,324818,335916,336746,337223,337572,368704,373110,373114,393154,402991,406304,406463,406471,406645,406768,436641,450022,497646,541374,550475,553634,554157,557302,558045,562317,563053,566604,567460,767645,768248,100135062	actb1,casp8,mcl1a,tradd,ctsd,tnfrsfa,ctsla,ctsh,jun,napsa,tuba5,ctss2.2,ctsc,birc5a,cflara,tuba8l4,gadd45ga,gadd45ba,nfkbiaa,tnfrsf1a,ctsba,capn1,ctsl.1,ctsz,gadd45bb,capn2a,ctsk,casp7,ctss2.1,casp10,parp4,fadd,capn2b,casp3b,ripk1l,zgc:153993,fas,csf2rb
2_Summary	KEGG Pathway	dre04060	Cytokine-cytokine receptor interaction	-10.3323	-8.24151	39/176	64274,114447,386856,405770,406471,445410,497629,553181,553366,553500,553957,554167,562247,563884,567241,570404,571217,572204,768248,791973,796604,797527,799204,799475,100002946,100003859,100004988,100006778,100037357,100134971,100134976,100135062,100135755,100150233,100150664,100188894,100270764,100333821,100885851	csf1ra,cxcr4b,pdgfra,il1b,tnfrsf1a,il12a,kitb,kitlgb,ccr9a,xcr1a.1,il10,tnfb,clcf1,tgfb1b,lepr,il11a,tnfrsf18,nradd,fas,cxcr3.2,il2rga,crfb4,zmp:0000000936,il13ra1,cxcl8a,cxcl8b.3,ccr2,il6st,tnfrsf1b,il12rb2,il21r.1,csf2rb,il6r,lepa,met,il4,cd40,tnfrsf11a,il6
2_Member	KEGG Pathway	dre04060	Cytokine-cytokine receptor interaction	-10.3323	-8.24151	39/176	64274,114447,386856,405770,406471,445410,497629,553181,553366,553500,553957,554167,562247,563884,567241,570404,571217,572204,768248,791973,796604,797527,799204,799475,100002946,100003859,100004988,100006778,100037357,100134971,100134976,100135062,100135755,100150233,100150664,100188894,100270764,100333821,100885851	csf1ra,cxcr4b,pdgfra,il1b,tnfrsf1a,il12a,kitb,kitlgb,ccr9a,xcr1a.1,il10,tnfb,clcf1,tgfb1b,lepr,il11a,tnfrsf18,nradd,fas,cxcr3.2,il2rga,crfb4,zmp:0000000936,il13ra1,cxcl8a,cxcl8b.3,ccr2,il6st,tnfrsf1b,il12rb2,il21r.1,csf2rb,il6r,lepa,met,il4,cd40,tnfrsf11a,il6
2_Member	KEGG Pathway	ko04060	Cytokine-cytokine receptor interaction	-10.3323	-8.24151	39/176	64274,114447,386856,405770,406471,445410,497629,553181,553366,553500,553957,554167,562247,563884,567241,570404,571217,572204,768248,791973,796604,797527,799204,799475,100002946,100003859,100004988,100006778,100037357,100134971,100134976,100135062,100135755,100150233,100150664,100188894,100270764,100333821,100885851	csf1ra,cxcr4b,pdgfra,il1b,tnfrsf1a,il12a,kitb,kitlgb,ccr9a,xcr1a.1,il10,tnfb,clcf1,tgfb1b,lepr,il11a,tnfrsf18,nradd,fas,cxcr3.2,il2rga,crfb4,zmp:0000000936,il13ra1,cxcl8a,cxcl8b.3,ccr2,il6st,tnfrsf1b,il12rb2,il21r.1,csf2rb,il6r,lepa,met,il4,cd40,tnfrsf11a,il6
3_Summary	KEGG Pathway	dre04621	NOD-like receptor signaling pathway	-9.049	-7.13431	34/154	30280,57923,57933,58022,335916,368359,393386,393551,403013,405770,406463,406645,431715,436615,436734,437024,557239,557302,557810,562317,563907,564854,567460,570622,641582,767660,796425,100001532,100002946,100003859,100004555,100150844,100885851,101243556,403127,403136,403138,403139,405811,445410,550475,563727,100270764,58130,561108,100148871,80973,321046,368771,406471,406596,406715,503703,554167,…	jak1,pycard,caspa,casp8,jun,txnipa,cybb,cyba,irf9,il1b,nfkbiaa,ctsba,rbck1,gbp1,txn,ikbke,antxr2a,casp10,mapk12b,fadd,antxr1c,irf3,ripk1l,gbp2,pstpip1b,tank,card9,plcb3,cxcl8a,cxcl8b.3,ripk3,prkcdb,il6,sting1,tlr1,tlr8b,tlr5a,tlr5b,irf5,il12a,ctsk,map3k8,cd40,tradd,cyldl,dhx58,cdk1,c3a.1,tap2a,tnfrsf1a,socs3b,cdk2,pkz,tnfb,cfp,casp3b,fas,si:ch73-237c6.1
3_Member	KEGG Pathway	dre04621	NOD-like receptor signaling pathway	-9.049	-7.13431	34/154	30280,57923,57933,58022,335916,368359,393386,393551,403013,405770,406463,406645,431715,436615,436734,437024,557239,557302,557810,562317,563907,564854,567460,570622,641582,767660,796425,100001532,100002946,100003859,100004555,100150844,100885851,101243556	jak1,pycard,caspa,casp8,jun,txnipa,cybb,cyba,irf9,il1b,nfkbiaa,ctsba,rbck1,gbp1,txn,ikbke,antxr2a,casp10,mapk12b,fadd,antxr1c,irf3,ripk1l,gbp2,pstpip1b,tank,card9,plcb3,cxcl8a,cxcl8b.3,ripk3,prkcdb,il6,sting1
3_Member	KEGG Pathway	ko04621	NOD-like receptor signaling pathway	-9.049	-7.13431	34/154	30280,57923,57933,58022,335916,368359,393386,393551,403013,405770,406463,406645,431715,436615,436734,437024,557239,557302,557810,562317,563907,564854,567460,570622,641582,767660,796425,100001532,100002946,100003859,100004555,100150844,100885851,101243556	jak1,pycard,caspa,casp8,jun,txnipa,cybb,cyba,irf9,il1b,nfkbiaa,ctsba,rbck1,gbp1,txn,ikbke,antxr2a,casp10,mapk12b,fadd,antxr1c,irf3,ripk1l,gbp2,pstpip1b,tank,card9,plcb3,cxcl8a,cxcl8b.3,ripk3,prkcdb,il6,sting1
3_Member	KEGG Pathway	dre04620	Toll-like receptor signaling pathway	-6.30239	-4.81367	22/97	58022,335916,403127,403136,403138,403139,405770,405811,406463,437024,445410,550475,557302,557810,562317,563727,564854,567460,100002946,100003859,100270764,100885851	casp8,jun,tlr1,tlr8b,tlr5a,tlr5b,il1b,irf5,nfkbiaa,ikbke,il12a,ctsk,casp10,mapk12b,fadd,map3k8,irf3,ripk1l,cxcl8a,cxcl8b.3,cd40,il6
3_Member	KEGG Pathway	ko04620	Toll-like receptor signaling pathway	-6.30239	-4.81367	22/97	58022,335916,403127,403136,403138,403139,405770,405811,406463,437024,445410,550475,557302,557810,562317,563727,564854,567460,100002946,100003859,100270764,100885851	casp8,jun,tlr1,tlr8b,tlr5a,tlr5b,il1b,irf5,nfkbiaa,ikbke,il12a,ctsk,casp10,mapk12b,fadd,map3k8,irf3,ripk1l,cxcl8a,cxcl8b.3,cd40,il6
3_Member	KEGG Pathway	dre04622	RIG-I-like receptor signaling pathway	-5.53097	-4.0934	16/62	58022,58130,406463,437024,445410,557302,557810,561108,562317,564854,567460,767660,100002946,100003859,100148871,101243556	casp8,tradd,nfkbiaa,ikbke,il12a,casp10,mapk12b,cyldl,fadd,irf3,ripk1l,tank,cxcl8a,cxcl8b.3,dhx58,sting1
3_Member	KEGG Pathway	ko04622	RIG-I-like receptor signaling pathway	-5.53097	-4.0934	16/62	58022,58130,406463,437024,445410,557302,557810,561108,562317,564854,567460,767660,100002946,100003859,100148871,101243556	casp8,tradd,nfkbiaa,ikbke,il12a,casp10,mapk12b,cyldl,fadd,irf3,ripk1l,tank,cxcl8a,cxcl8b.3,dhx58,sting1
3_Member	KEGG Pathway	dre04623	Cytosolic DNA-sensing pathway	-3.36344	-2.05081	10/42	57923,57933,405770,406463,437024,564854,567460,100004555,100885851,101243556	pycard,caspa,il1b,nfkbiaa,ikbke,irf3,ripk1l,ripk3,il6,sting1
3_Member	KEGG Pathway	ko04623	Cytosolic DNA-sensing pathway	-3.36344	-2.05081	10/42	57923,57933,405770,406463,437024,564854,567460,100004555,100885851,101243556	pycard,caspa,il1b,nfkbiaa,ikbke,irf3,ripk1l,ripk3,il6,sting1
3_Member	KEGG Pathway	dre05168	Herpes simplex virus 1 infection	-2.71203	-1.46634	24/185	30280,58022,80973,321046,335916,368771,403013,405770,406463,406471,406596,406715,437024,445410,503703,554167,556399,557302,562317,564854,566604,768248,100149189,100885851	jak1,casp8,cdk1,c3a.1,jun,tap2a,irf9,il1b,nfkbiaa,tnfrsf1a,socs3b,cdk2,ikbke,il12a,pkz,tnfb,cfp,casp10,fadd,irf3,casp3b,fas,si:ch73-237c6.1,il6
3_Member	KEGG Pathway	ko05168	Herpes simplex infection	-2.71203	-1.46634	24/185	30280,58022,80973,321046,335916,368771,403013,405770,406463,406471,406596,406715,437024,445410,503703,554167,556399,557302,562317,564854,566604,768248,100149189,100885851	jak1,casp8,cdk1,c3a.1,jun,tap2a,irf9,il1b,nfkbiaa,tnfrsf1a,socs3b,cdk2,ikbke,il12a,pkz,tnfb,cfp,casp10,fadd,irf3,casp3b,fas,si:ch73-237c6.1,il6
4_Summary	KEGG Pathway	dre05132	Salmonella infection	-6.93465	-5.1449	23/97	57923,57933,57934,114456,335158,335474,335916,336504,336933,393653,394056,403138,403139,405770,557810,562529,571256,793158,100002946,100003859,100007897,100048921,100885851	pycard,caspa,actb1,arpc4,wasb,arpc1b,jun,arpc5a,rhogb,rhogd,wasf2,tlr5a,tlr5b,il1b,mapk12b,flna,wasa,cdc42l,cxcl8a,cxcl8b.3,pkn1b,flnca,il6
4_Member	KEGG Pathway	dre05132	Salmonella infection	-6.93465	-5.1449	23/97	57923,57933,57934,114456,335158,335474,335916,336504,336933,393653,394056,403138,403139,405770,557810,562529,571256,793158,100002946,100003859,100007897,100048921,100885851	pycard,caspa,actb1,arpc4,wasb,arpc1b,jun,arpc5a,rhogb,rhogd,wasf2,tlr5a,tlr5b,il1b,mapk12b,flna,wasa,cdc42l,cxcl8a,cxcl8b.3,pkn1b,flnca,il6
4_Member	KEGG Pathway	ko05132	Salmonella infection	-6.93465	-5.1449	23/97	57923,57933,57934,114456,335158,335474,335916,336504,336933,393653,394056,403138,403139,405770,557810,562529,571256,793158,100002946,100003859,100007897,100048921,100885851	pycard,caspa,actb1,arpc4,wasb,arpc1b,jun,arpc5a,rhogb,rhogd,wasf2,tlr5a,tlr5b,il1b,mapk12b,flna,wasa,cdc42l,cxcl8a,cxcl8b.3,pkn1b,flnca,il6
5_Summary	KEGG Pathway	dre04110	Cell cycle	-6.74495	-5.0521	28/138	57925,80973,192295,192323,192338,280649,286747,317763,327060,334315,336998,337598,402825,402908,402991,406304,406353,406479,406695,406715,492768,497646,554509,563884,566409,100151416,100307076,101885420	cdc25b,cdk1,ccna2,mcm3,mcm2,plk1,mcm5,ttk,wee1,orc3,chek2,mcm4,cdc6,e2f5,gadd45ga,gadd45ba,cdc20,orc5,cdc45,cdk2,cdc7,gadd45bb,orc1,tgfb1b,mcm6,cdkn1a,bub1,e2f1
5_Member	KEGG Pathway	dre04110	Cell cycle	-6.74495	-5.0521	28/138	57925,80973,192295,192323,192338,280649,286747,317763,327060,334315,336998,337598,402825,402908,402991,406304,406353,406479,406695,406715,492768,497646,554509,563884,566409,100151416,100307076,101885420	cdc25b,cdk1,ccna2,mcm3,mcm2,plk1,mcm5,ttk,wee1,orc3,chek2,mcm4,cdc6,e2f5,gadd45ga,gadd45ba,cdc20,orc5,cdc45,cdk2,cdc7,gadd45bb,orc1,tgfb1b,mcm6,cdkn1a,bub1,e2f1
5_Member	KEGG Pathway	ko04110	Cell cycle	-6.74495	-5.0521	28/138	57925,80973,192295,192323,192338,280649,286747,317763,327060,334315,336998,337598,402825,402908,402991,406304,406353,406479,406695,406715,492768,497646,554509,563884,566409,100151416,100307076,101885420	cdc25b,cdk1,ccna2,mcm3,mcm2,plk1,mcm5,ttk,wee1,orc3,chek2,mcm4,cdc6,e2f5,gadd45ga,gadd45ba,cdc20,orc5,cdc45,cdk2,cdc7,gadd45bb,orc1,tgfb1b,mcm6,cdkn1a,bub1,e2f1
6_Summary	KEGG Pathway	dre04142	Lysosome	-6.34388	-4.81367	28/144	65225,195824,266798,282673,321453,321818,324818,327635,336746,337572,368704,393128,406342,406625,406645,431731,436641,447897,449649,450022,550475,554157,562996,791159,792966,798347,100000085,100000399	ctsd,atp6ap1b,ap3m1,npc2,ctsla,ctsa,ctsh,gnsb,napsa,ctss2.2,ctsc,manba,tcirg1b,lgmn,ctsba,litaf,ctsl.1,ap1s3b,galca,ctsz,ctsk,ctss2.1,dnase2b,galns,si:ch211-122f10.4,tpp1,si:ch211-212k18.7,dnase2
6_Member	KEGG Pathway	dre04142	Lysosome	-6.34388	-4.81367	28/144	65225,195824,266798,282673,321453,321818,324818,327635,336746,337572,368704,393128,406342,406625,406645,431731,436641,447897,449649,450022,550475,554157,562996,791159,792966,798347,100000085,100000399	ctsd,atp6ap1b,ap3m1,npc2,ctsla,ctsa,ctsh,gnsb,napsa,ctss2.2,ctsc,manba,tcirg1b,lgmn,ctsba,litaf,ctsl.1,ap1s3b,galca,ctsz,ctsk,ctss2.1,dnase2b,galns,si:ch211-122f10.4,tpp1,si:ch211-212k18.7,dnase2
6_Member	KEGG Pathway	ko04142	Lysosome	-6.34388	-4.81367	28/144	65225,195824,266798,282673,321453,321818,324818,327635,336746,337572,368704,393128,406342,406625,406645,431731,436641,447897,449649,450022,550475,554157,562996,791159,792966,798347,100000085,100000399	ctsd,atp6ap1b,ap3m1,npc2,ctsla,ctsa,ctsh,gnsb,napsa,ctss2.2,ctsc,manba,tcirg1b,lgmn,ctsba,litaf,ctsl.1,ap1s3b,galca,ctsz,ctsk,ctss2.1,dnase2b,galns,si:ch211-122f10.4,tpp1,si:ch211-212k18.7,dnase2
7_Summary	KEGG Pathway	dre04115	p53 signaling pathway	-6.31555	-4.81367	19/75	30733,58022,80973,324137,336998,402991,403079,406304,406715,497646,553652,557302,558619,566604,767645,768248,100136840,100149745,100151416	rrm2,casp8,cdk1,cd82b,chek2,gadd45ga,igfbp3,gadd45ba,cdk2,gadd45bb,gtse1,casp10,si:dkey-42i9.6,casp3b,zgc:153993,fas,serpine1,sesn2,cdkn1a
7_Member	KEGG Pathway	dre04115	p53 signaling pathway	-6.31555	-4.81367	19/75	30733,58022,80973,324137,336998,402991,403079,406304,406715,497646,553652,557302,558619,566604,767645,768248,100136840,100149745,100151416	rrm2,casp8,cdk1,cd82b,chek2,gadd45ga,igfbp3,gadd45ba,cdk2,gadd45bb,gtse1,casp10,si:dkey-42i9.6,casp3b,zgc:153993,fas,serpine1,sesn2,cdkn1a
7_Member	KEGG Pathway	ko04115	p53 signaling pathway	-6.31555	-4.81367	19/75	30733,58022,80973,324137,336998,402991,403079,406304,406715,497646,553652,557302,558619,566604,767645,768248,100136840,100149745,100151416	rrm2,casp8,cdk1,cd82b,chek2,gadd45ga,igfbp3,gadd45ba,cdk2,gadd45bb,gtse1,casp10,si:dkey-42i9.6,casp3b,zgc:153993,fas,serpine1,sesn2,cdkn1a
8_Summary	KEGG Pathway	dre04145	Phagosome	-5.13312	-3.74131	27/156	30248,57934,195824,321046,321315,321453,337223,337572,368771,386787,393154,393386,393551,403014,406342,406811,436641,450017,550458,554157,557797,559502,562473,571584,791986,100002113,100536533	calr3a,actb1,atp6ap1b,c3a.1,calr3b,ctsla,tuba5,ctss2.2,tap2a,itga5,tuba8l4,cybb,cyba,ncf4,tcirg1b,zgc:55461,ctsl.1,atp6v0e1,tubb6,ctss2.1,itgb2,mrc1b,ncf2,marco,sec61b,coro1a,itga2.2
8_Member	KEGG Pathway	dre04145	Phagosome	-5.13312	-3.74131	27/156	30248,57934,195824,321046,321315,321453,337223,337572,368771,386787,393154,393386,393551,403014,406342,406811,436641,450017,550458,554157,557797,559502,562473,571584,791986,100002113,100536533	calr3a,actb1,atp6ap1b,c3a.1,calr3b,ctsla,tuba5,ctss2.2,tap2a,itga5,tuba8l4,cybb,cyba,ncf4,tcirg1b,zgc:55461,ctsl.1,atp6v0e1,tubb6,ctss2.1,itgb2,mrc1b,ncf2,marco,sec61b,coro1a,itga2.2
8_Member	KEGG Pathway	ko04145	Phagosome	-5.13312	-3.74131	27/156	30248,57934,195824,321046,321315,321453,337223,337572,368771,386787,393154,393386,393551,403014,406342,406811,436641,450017,550458,554157,557797,559502,562473,571584,791986,100002113,100536533	calr3a,actb1,atp6ap1b,c3a.1,calr3b,ctsla,tuba5,ctss2.2,tap2a,itga5,tuba8l4,cybb,cyba,ncf4,tcirg1b,zgc:55461,ctsl.1,atp6v0e1,tubb6,ctss2.1,itgb2,mrc1b,ncf2,marco,sec61b,coro1a,itga2.2
9_Summary	KEGG Pathway	dre04933	AGE-RAGE signaling pathway in diabetic complications	-4.52626	-3.17584	22/123	30767,58054,335916,337158,393386,405770,557810,561747,563884,566604,567257,767645,793158,794575,100001532,100002946,100003859,100005469,100136840,100150844,100885851,108180329	stat3,pim2,jun,col1a1a,cybb,il1b,mapk12b,plcg2,tgfb1b,casp3b,f3a,zgc:153993,cdc42l,agtr1a,plcb3,cxcl8a,cxcl8b.3,fn1a,serpine1,prkcdb,il6,thbd
9_Member	KEGG Pathway	dre04933	AGE-RAGE signaling pathway in diabetic complications	-4.52626	-3.17584	22/123	30767,58054,335916,337158,393386,405770,557810,561747,563884,566604,567257,767645,793158,794575,100001532,100002946,100003859,100005469,100136840,100150844,100885851,108180329	stat3,pim2,jun,col1a1a,cybb,il1b,mapk12b,plcg2,tgfb1b,casp3b,f3a,zgc:153993,cdc42l,agtr1a,plcb3,cxcl8a,cxcl8b.3,fn1a,serpine1,prkcdb,il6,thbd
9_Member	KEGG Pathway	ko04933	AGE-RAGE signaling pathway in diabetic complications	-4.52626	-3.17584	22/123	30767,58054,335916,337158,393386,405770,557810,561747,563884,566604,567257,767645,793158,794575,100001532,100002946,100003859,100005469,100136840,100150844,100885851,108180329	stat3,pim2,jun,col1a1a,cybb,il1b,mapk12b,plcg2,tgfb1b,casp3b,f3a,zgc:153993,cdc42l,agtr1a,plcb3,cxcl8a,cxcl8b.3,fn1a,serpine1,prkcdb,il6,thbd
10_Summary	KEGG Pathway	dre00520	Amino sugar and nucleotide sugar metabolism	-2.82405	-1.54618	11/57	322420,322780,368229,393469,406339,445097,449829,550565,569945,678540,751668	chia.6,nansa,pmm2,gmppab,hk2,gmppb,galk1,gnpda1,gfpt2,gale,gck
10_Member	KEGG Pathway	dre00520	Amino sugar and nucleotide sugar metabolism	-2.82405	-1.54618	11/57	322420,322780,368229,393469,406339,445097,449829,550565,569945,678540,751668	chia.6,nansa,pmm2,gmppab,hk2,gmppb,galk1,gnpda1,gfpt2,gale,gck
10_Member	KEGG Pathway	ko00520	Amino sugar and nucleotide sugar metabolism	-2.82405	-1.54618	11/57	322420,322780,368229,393469,406339,445097,449829,550565,569945,678540,751668	chia.6,nansa,pmm2,gmppab,hk2,gmppb,galk1,gnpda1,gfpt2,gale,gck
11_Summary	KEGG Pathway	dre04810	Regulation of actin cytoskeleton	-2.64577	-1.43004	31/263	30592,57934,114456,266749,286739,321099,326825,335158,335474,336504,386787,386856,394056,403001,415151,449660,493181,541475,556951,557797,557935,558477,563030,571256,793158,100002928,100005469,100331333,100499533,100536533,100536705	myl7,actb1,arpc4,pak2a,msna,gsna,gna13a,wasb,arpc1b,arpc5a,itga5,pdgfra,wasf2,cfl2,rac2,rras,fgf7,itga11a,nckap1l,itgb2,zmp:0000001082,f2r,iqgap2,wasa,cdc42l,iqgap1,fn1a,itga4,itgb6,itga2.2,itgae.2
11_Member	KEGG Pathway	dre04810	Regulation of actin cytoskeleton	-2.64577	-1.43004	31/263	30592,57934,114456,266749,286739,321099,326825,335158,335474,336504,386787,386856,394056,403001,415151,449660,493181,541475,556951,557797,557935,558477,563030,571256,793158,100002928,100005469,100331333,100499533,100536533,100536705	myl7,actb1,arpc4,pak2a,msna,gsna,gna13a,wasb,arpc1b,arpc5a,itga5,pdgfra,wasf2,cfl2,rac2,rras,fgf7,itga11a,nckap1l,itgb2,zmp:0000001082,f2r,iqgap2,wasa,cdc42l,iqgap1,fn1a,itga4,itgb6,itga2.2,itgae.2
11_Member	KEGG Pathway	ko04810	Regulation of actin cytoskeleton	-2.64577	-1.43004	31/263	30592,57934,114456,266749,286739,321099,326825,335158,335474,336504,386787,386856,394056,403001,415151,449660,493181,541475,556951,557797,557935,558477,563030,571256,793158,100002928,100005469,100331333,100499533,100536533,100536705	myl7,actb1,arpc4,pak2a,msna,gsna,gna13a,wasb,arpc1b,arpc5a,itga5,pdgfra,wasf2,cfl2,rac2,rras,fgf7,itga11a,nckap1l,itgb2,zmp:0000001082,f2r,iqgap2,wasa,cdc42l,iqgap1,fn1a,itga4,itgb6,itga2.2,itgae.2
12_Summary	KEGG Pathway	dre04672	Intestinal immune network for IgA production	-2.28953	-1.10184	8/40	114447,553366,553957,563884,100188894,100270764,100331333,100885851	cxcr4b,ccr9a,il10,tgfb1b,il4,cd40,itga4,il6
12_Member	KEGG Pathway	dre04672	Intestinal immune network for IgA production	-2.28953	-1.10184	8/40	114447,553366,553957,563884,100188894,100270764,100331333,100885851	cxcr4b,ccr9a,il10,tgfb1b,il4,cd40,itga4,il6
12_Member	KEGG Pathway	ko04672	Intestinal immune network for IgA production	-2.28953	-1.10184	8/40	114447,553366,553957,563884,100188894,100270764,100331333,100885851	cxcr4b,ccr9a,il10,tgfb1b,il4,cd40,itga4,il6
13_Summary	KEGG Pathway	dre04141	Protein processing in endoplasmic reticulum	-2.22103	-1.05966	22/180	30248,30671,266757,321315,327133,327244,378848,378851,386590,393371,393975,406549,406673,406768,503703,541374,554998,560210,563053,767645,791986,100126123	calr3a,hsp70.3,tram1,calr3b,hyou1,dnajb1b,hspa5,pdia3,hsp90b1,dnajc5gb,bag2,ckap4,p4hb,capn1,pkz,capn2a,pdia4,hsp70l,capn2b,zgc:153993,sec61b,hsp70.1
13_Member	KEGG Pathway	dre04141	Protein processing in endoplasmic reticulum	-2.22103	-1.05966	22/180	30248,30671,266757,321315,327133,327244,378848,378851,386590,393371,393975,406549,406673,406768,503703,541374,554998,560210,563053,767645,791986,100126123	calr3a,hsp70.3,tram1,calr3b,hyou1,dnajb1b,hspa5,pdia3,hsp90b1,dnajc5gb,bag2,ckap4,p4hb,capn1,pkz,capn2a,pdia4,hsp70l,capn2b,zgc:153993,sec61b,hsp70.1
13_Member	KEGG Pathway	ko04141	Protein processing in endoplasmic reticulum	-2.22103	-1.05966	22/180	30248,30671,266757,321315,327133,327244,378848,378851,386590,393371,393975,406549,406673,406768,503703,541374,554998,560210,563053,767645,791986,100126123	calr3a,hsp70.3,tram1,calr3b,hyou1,dnajb1b,hspa5,pdia3,hsp90b1,dnajc5gb,bag2,ckap4,p4hb,capn1,pkz,capn2a,pdia4,hsp70l,capn2b,zgc:153993,sec61b,hsp70.1

## Sheet: 24hpi_up_Reactome
GroupID	Category	Term	Description	LogP	Log(q-value)	InTerm_InList	Genes	Symbols
1_Summary	Reactome Gene Sets	R-DRE-168249	Innate Immune System	-11.994	-8.80004	80/502	30647,30648,30665,30666,30671,57933,259303,282673,323919,327387,334527,335573,335916,336381,336933,373081,393342,393551,394108,402979,403014,405783,406276,406549,406645,436816,436926,447944,449788,494155,541383,554157,557797,557810,560548,562473,563030,564076,564517,564854,564958,566658,567537,568153,568653,568904,570832,570907,571908,571938,678516,768123,791159,792182,792196,792225,795785,796425…	psme2,psme1,psmb9a,psmb8a,hsp70.3,caspa,caspb,npc2,alcamb,bin2b,cap1,ptpn6,jun,cotl1,rhogb,mvp,zgc:64051,cyba,stk10,cdab,ncf4,ostf1,s100a10b,ckap4,ctsba,psmb10,serpinb1,fabp4a,s100a10a,serpinb1l1,ms4a17a.9,ctss2.1,itgb2,mapk12b,si:ch211-15b10.6,ncf2,iqgap2,unc13d,gab2,irf3,si:ch211-194p6.12,tcnbb,cxcl20,fpr1,btk,eef2a.2,c7b,rab27a,tmem176,pld3,tnfaip6,b4galt1l,galns,eef2a.1,dnase1l1,cst14a.2,cxcl…
1_Member	Reactome Gene Sets	R-DRE-168249	Innate Immune System	-11.994	-8.80004	80/502	30647,30648,30665,30666,30671,57933,259303,282673,323919,327387,334527,335573,335916,336381,336933,373081,393342,393551,394108,402979,403014,405783,406276,406549,406645,436816,436926,447944,449788,494155,541383,554157,557797,557810,560548,562473,563030,564076,564517,564854,564958,566658,567537,568153,568653,568904,570832,570907,571908,571938,678516,768123,791159,792182,792196,792225,795785,796425…	psme2,psme1,psmb9a,psmb8a,hsp70.3,caspa,caspb,npc2,alcamb,bin2b,cap1,ptpn6,jun,cotl1,rhogb,mvp,zgc:64051,cyba,stk10,cdab,ncf4,ostf1,s100a10b,ckap4,ctsba,psmb10,serpinb1,fabp4a,s100a10a,serpinb1l1,ms4a17a.9,ctss2.1,itgb2,mapk12b,si:ch211-15b10.6,ncf2,iqgap2,unc13d,gab2,irf3,si:ch211-194p6.12,tcnbb,cxcl20,fpr1,btk,eef2a.2,c7b,rab27a,tmem176,pld3,tnfaip6,b4galt1l,galns,eef2a.1,dnase1l1,cst14a.2,cxcl…
1_Member	Reactome Gene Sets	R-DRE-6798695	Neutrophil degranulation	-10.5656	-7.6727	57/321	30671,282673,327387,334527,335573,336381,336933,373081,393342,393551,394108,402979,405783,406276,406549,406645,436926,447944,449788,494155,541383,554157,557797,563030,564076,566658,567537,568153,568904,570907,571908,678516,768123,791159,792182,792196,792225,795785,797433,100000085,100000959,100002627,100002946,100004382,100005593,100101464,100126123,100150474,100319064,100320176,100331729,1003336…	hsp70.3,npc2,bin2b,cap1,ptpn6,cotl1,rhogb,mvp,zgc:64051,cyba,stk10,cdab,ostf1,s100a10b,ckap4,ctsba,serpinb1,fabp4a,s100a10a,serpinb1l1,ms4a17a.9,ctss2.1,itgb2,iqgap2,unc13d,tcnbb,cxcl20,fpr1,eef2a.2,rab27a,tmem176,tnfaip6,b4galt1l,galns,eef2a.1,dnase1l1,cst14a.2,cxcl18b,krt8,si:ch211-212k18.7,c5ar1,ptafr,cxcl8a,qsox1,adam8b,fcer1g,hsp70.1,si:dkey-42l23.4,si:ch211-264f5.6,si:ch73-343l4.8,tmem176l.…
2_Summary	Reactome Gene Sets	R-DRE-6783589	Interleukin-6 family signaling	-7.18212	-4.46528	8/11	30767,406596,436923,562247,565104,100006778,100134971,100885851,406673,80973	stat3,socs3b,crlf1a,clcf1,lifrb,il6st,il12rb2,il6,p4hb,cdk1
2_Member	Reactome Gene Sets	R-DRE-6783589	Interleukin-6 family signaling	-7.18212	-4.46528	8/11	30767,406596,436923,562247,565104,100006778,100134971,100885851	stat3,socs3b,crlf1a,clcf1,lifrb,il6st,il12rb2,il6
2_Member	Reactome Gene Sets	R-DRE-6788467	IL-6-type cytokine receptor ligand interactions	-4.14955	-2.13191	5/8	436923,562247,565104,100006778,100134971	crlf1a,clcf1,lifrb,il6st,il12rb2
2_Member	Reactome Gene Sets	R-DRE-1059683	Interleukin-6 signaling	-3.982	-2.04331	4/5	30767,406596,100006778,100885851	stat3,socs3b,il6st,il6
2_Member	Reactome Gene Sets	R-DRE-447115	Interleukin-12 family signaling	-2.91274	-1.372	3/4	30767,406673,100006778	stat3,p4hb,il6st
2_Member	Reactome Gene Sets	R-DRE-110056	MAPK3 (ERK1) activation	-2.53761	-1.08401	3/5	80973,100006778,100885851	cdk1,il6st,il6
3_Summary	Reactome Gene Sets	R-DRE-1280215	Cytokine Signaling in Immune system	-6.91724	-4.32534	50/332	30647,30648,30665,30666,30767,57933,57934,64274,259303,323919,334613,335573,335916,337663,386856,393607,403013,406276,406596,406673,436816,436923,449788,493181,557258,557810,560193,561370,562247,564517,564854,565104,571217,571368,795096,797938,100001302,100006778,100037357,100134971,100134976,100149956,100150664,100192216,100270759,100270764,100331628,100333821,100885851,101885596	psme2,psme1,psmb9a,psmb8a,stat3,caspa,actb1,csf1ra,caspb,alcamb,fn1b,ptpn6,jun,mxe,pdgfra,apbb1ip,irf9,s100a10b,socs3b,p4hb,psmb10,crlf1a,s100a10a,fgf7,ptk2ba,mapk12b,il34,jak3,clcf1,gab2,irf3,lifrb,tnfrsf18,ifngr1,ifit16,hbegfa,uba7,il6st,tnfrsf1b,il12rb2,il21r.1,rgl3a,met,il15ra,csf3a,cd40,tnfsf11,tnfrsf11a,il6,hck
3_Member	Reactome Gene Sets	R-DRE-1280215	Cytokine Signaling in Immune system	-6.91724	-4.32534	50/332	30647,30648,30665,30666,30767,57933,57934,64274,259303,323919,334613,335573,335916,337663,386856,393607,403013,406276,406596,406673,436816,436923,449788,493181,557258,557810,560193,561370,562247,564517,564854,565104,571217,571368,795096,797938,100001302,100006778,100037357,100134971,100134976,100149956,100150664,100192216,100270759,100270764,100331628,100333821,100885851,101885596	psme2,psme1,psmb9a,psmb8a,stat3,caspa,actb1,csf1ra,caspb,alcamb,fn1b,ptpn6,jun,mxe,pdgfra,apbb1ip,irf9,s100a10b,socs3b,p4hb,psmb10,crlf1a,s100a10a,fgf7,ptk2ba,mapk12b,il34,jak3,clcf1,gab2,irf3,lifrb,tnfrsf18,ifngr1,ifit16,hbegfa,uba7,il6st,tnfrsf1b,il12rb2,il21r.1,rgl3a,met,il15ra,csf3a,cd40,tnfsf11,tnfrsf11a,il6,hck
3_Member	Reactome Gene Sets	R-DRE-449147	Signaling by Interleukins	-6.38988	-3.89489	26/127	30767,57933,64274,259303,323919,335573,335916,406276,406596,406673,436923,449788,557258,560193,561370,562247,564517,565104,571368,100006778,100134971,100134976,100192216,100270759,100885851,101885596	stat3,caspa,csf1ra,caspb,alcamb,ptpn6,jun,s100a10b,socs3b,p4hb,crlf1a,s100a10a,ptk2ba,il34,jak3,clcf1,gab2,lifrb,ifngr1,il6st,il12rb2,il21r.1,il15ra,csf3a,il6,hck
4_Summary	Reactome Gene Sets	R-DRE-69278	Cell Cycle, Mitotic	-6.21878	-3.88149	47/320	30627,30647,30648,30665,30666,57925,80973,192323,192332,192338,321452,325449,327060,334315,336439,337598,393280,402908,406353,406457,406479,406695,406715,436816,445392,445395,492707,492768,550458,553396,553405,554146,554147,562197,567359,570062,570945,572344,572562,767734,767754,795591,100005291,100037337,100151416,100307076,107966129,368727,406778,447872,613144,57934,323197,326825,336933,393551,…	kif23,psme2,psme1,psmb9a,psmb8a,cdc25b,cdk1,mcm3,smc4,mcm2,smc2,kif20a,wee1,orc3,zwilch,mcm4,nuf2,e2f5,cdc20,rcc1,orc5,cdc45,cdk2,psmb10,fbxo5,esco2,ncapg,cdc7,tubb6,mcm10,pole,gins2,spc24,cenpt,cenph,ncaph,nup210,numa1,gins4,ptk6b,cenpe,si:ch211-114n24.6,ercc6l,ncapg2,cdkn1a,bub1,tpx2,mis18bp1,exo1,dscc1,dkc1,actb1,racgap1,gna13a,rhogb,cyba,ncf4,s100a10b,arhgap11a,tax1bp3,s100a10a,arhgef39,cftr,…
4_Member	Reactome Gene Sets	R-DRE-69278	Cell Cycle, Mitotic	-6.21878	-3.88149	47/320	30627,30647,30648,30665,30666,57925,80973,192323,192332,192338,321452,325449,327060,334315,336439,337598,393280,402908,406353,406457,406479,406695,406715,436816,445392,445395,492707,492768,550458,553396,553405,554146,554147,562197,567359,570062,570945,572344,572562,767734,767754,795591,100005291,100037337,100151416,100307076,107966129	kif23,psme2,psme1,psmb9a,psmb8a,cdc25b,cdk1,mcm3,smc4,mcm2,smc2,kif20a,wee1,orc3,zwilch,mcm4,nuf2,e2f5,cdc20,rcc1,orc5,cdc45,cdk2,psmb10,fbxo5,esco2,ncapg,cdc7,tubb6,mcm10,pole,gins2,spc24,cenpt,cenph,ncaph,nup210,numa1,gins4,ptk6b,cenpe,si:ch211-114n24.6,ercc6l,ncapg2,cdkn1a,bub1,tpx2
4_Member	Reactome Gene Sets	R-DRE-1640170	Cell Cycle	-5.50025	-3.30629	51/380	30627,30647,30648,30665,30666,57925,80973,192323,192332,192338,321452,325449,327060,334315,336439,337598,368727,393280,402908,406353,406457,406479,406695,406715,406778,436816,445392,445395,447872,492707,492768,550458,553396,553405,554146,554147,562197,567359,570062,570945,572344,572562,613144,767734,767754,795591,100005291,100037337,100151416,100307076,107966129	kif23,psme2,psme1,psmb9a,psmb8a,cdc25b,cdk1,mcm3,smc4,mcm2,smc2,kif20a,wee1,orc3,zwilch,mcm4,mis18bp1,nuf2,e2f5,cdc20,rcc1,orc5,cdc45,cdk2,exo1,psmb10,fbxo5,esco2,dscc1,ncapg,cdc7,tubb6,mcm10,pole,gins2,spc24,cenpt,cenph,ncaph,nup210,numa1,gins4,dkc1,ptk6b,cenpe,si:ch211-114n24.6,ercc6l,ncapg2,cdkn1a,bub1,tpx2
4_Member	Reactome Gene Sets	R-DRE-69620	Cell Cycle Checkpoints	-4.15289	-2.13191	28/186	30647,30648,30665,30666,57925,80973,192323,192338,327060,334315,336439,337598,393280,406353,406479,406695,406715,406778,436816,492768,553396,554147,562197,567359,767754,100005291,100151416,100307076	psme2,psme1,psmb9a,psmb8a,cdc25b,cdk1,mcm3,mcm2,wee1,orc3,zwilch,mcm4,nuf2,cdc20,orc5,cdc45,cdk2,exo1,psmb10,cdc7,mcm10,spc24,cenpt,cenph,cenpe,ercc6l,cdkn1a,bub1
4_Member	Reactome Gene Sets	R-DRE-194315	Signaling by Rho GTPases	-3.10862	-1.40602	29/225	57925,57934,323197,326825,336439,336933,393280,393551,403014,406276,406353,406608,406779,449788,492469,554147,559080,562052,562197,562468,562473,563030,567359,767754,799355,100003547,100005291,100005849,100307076	cdc25b,actb1,racgap1,gna13a,zwilch,rhogb,nuf2,cyba,ncf4,s100a10b,cdc20,arhgap11a,tax1bp3,s100a10a,arhgef39,spc24,cftr,kif14,cenpt,arhgap25,ncf2,iqgap2,cenph,cenpe,pfn1,arhgap15,ercc6l,rhov,bub1
4_Member	Reactome Gene Sets	R-DRE-195258	RHO GTPase Effectors	-3.07877	-1.38996	22/154	57925,57934,336439,336933,393280,393551,403014,406276,406353,406779,449788,554147,559080,562052,562197,562473,563030,567359,767754,799355,100005291,100307076	cdc25b,actb1,zwilch,rhogb,nuf2,cyba,ncf4,s100a10b,cdc20,tax1bp3,s100a10a,spc24,cftr,kif14,cenpt,ncf2,iqgap2,cenph,cenpe,pfn1,ercc6l,bub1
4_Member	Reactome Gene Sets	R-DRE-68877	Mitotic Prometaphase	-2.5875	-1.10955	17/117	80973,192332,321452,336439,393280,406353,492707,550458,554147,562197,567359,570062,572344,767754,795591,100005291,100307076	cdk1,smc4,smc2,zwilch,nuf2,cdc20,ncapg,tubb6,spc24,cenpt,cenph,ncaph,numa1,cenpe,si:ch211-114n24.6,ercc6l,bub1
4_Member	Reactome Gene Sets	R-DRE-68886	M Phase	-2.43377	-1.01797	28/238	30627,30647,30648,30665,30666,80973,192332,321452,325449,336439,393280,406353,406457,436816,445392,492707,550458,554147,562197,567359,570062,570945,572344,767754,795591,100005291,100037337,100307076	kif23,psme2,psme1,psmb9a,psmb8a,cdk1,smc4,smc2,kif20a,zwilch,nuf2,cdc20,rcc1,psmb10,fbxo5,ncapg,tubb6,spc24,cenpt,cenph,ncaph,nup210,numa1,cenpe,si:ch211-114n24.6,ercc6l,ncapg2,bub1
4_Member	Reactome Gene Sets	R-DRE-2500257	Resolution of Sister Chromatid Cohesion	-2.31722	-0.936174	12/75	80973,336439,393280,406353,550458,554147,562197,567359,767754,795591,100005291,100307076	cdk1,zwilch,nuf2,cdc20,tubb6,spc24,cenpt,cenph,cenpe,si:ch211-114n24.6,ercc6l,bub1
4_Member	Reactome Gene Sets	R-DRE-9648025	EML4 and NUDC in mitotic spindle formation	-2.20346	-0.854601	11/68	336439,393280,406353,550458,554147,562197,567359,767754,795591,100005291,100307076	zwilch,nuf2,cdc20,tubb6,spc24,cenpt,cenph,cenpe,si:ch211-114n24.6,ercc6l,bub1
4_Member	Reactome Gene Sets	R-DRE-2555396	Mitotic Metaphase and Anaphase	-2.03382	-0.731953	19/154	30647,30648,30665,30666,80973,336439,393280,406353,406457,436816,445392,550458,554147,562197,567359,767754,795591,100005291,100307076	psme2,psme1,psmb9a,psmb8a,cdk1,zwilch,nuf2,cdc20,rcc1,psmb10,fbxo5,tubb6,spc24,cenpt,cenph,cenpe,si:ch211-114n24.6,ercc6l,bub1
5_Summary	Reactome Gene Sets	R-DRE-176187	Activation of ATR in response to replication stress	-6.17236	-3.88149	10/22	57925,192323,192338,334315,337598,406479,406695,406715,492768,553396,553405,30647,30648,30665,30666,327060,436816,767734,100151416,402908,445395,554146,572562,80973,406778,30671,368243,100126123,571217,100037357,100270764,100331628,100333821	cdc25b,mcm3,mcm2,orc3,mcm4,orc5,cdc45,cdk2,cdc7,mcm10,pole,psme2,psme1,psmb9a,psmb8a,wee1,psmb10,ptk6b,cdkn1a,e2f5,esco2,gins2,gins4,cdk1,exo1,hsp70.3,hspb1,hsp70.1,tnfrsf18,tnfrsf1b,cd40,tnfsf11,tnfrsf11a
5_Member	Reactome Gene Sets	R-DRE-176187	Activation of ATR in response to replication stress	-6.17236	-3.88149	10/22	57925,192323,192338,334315,337598,406479,406695,406715,492768,553396	cdc25b,mcm3,mcm2,orc3,mcm4,orc5,cdc45,cdk2,cdc7,mcm10
5_Member	Reactome Gene Sets	R-DRE-68962	Activation of the pre-replicative complex	-6.17236	-3.88149	10/22	192323,192338,334315,337598,406479,406695,406715,492768,553396,553405	mcm3,mcm2,orc3,mcm4,orc5,cdc45,cdk2,cdc7,mcm10,pole
5_Member	Reactome Gene Sets	R-DRE-69206	G1/S Transition	-5.85194	-3.61223	19/80	30647,30648,30665,30666,57925,192323,192338,327060,334315,337598,406479,406695,406715,436816,492768,553396,553405,767734,100151416	psme2,psme1,psmb9a,psmb8a,cdc25b,mcm3,mcm2,wee1,orc3,mcm4,orc5,cdc45,cdk2,psmb10,cdc7,mcm10,pole,ptk6b,cdkn1a
5_Member	Reactome Gene Sets	R-DRE-453279	Mitotic G1 phase and G1/S transition	-5.18437	-3.0318	20/96	30647,30648,30665,30666,57925,192323,192338,327060,334315,337598,402908,406479,406695,406715,436816,492768,553396,553405,767734,100151416	psme2,psme1,psmb9a,psmb8a,cdc25b,mcm3,mcm2,wee1,orc3,mcm4,e2f5,orc5,cdc45,cdk2,psmb10,cdc7,mcm10,pole,ptk6b,cdkn1a
5_Member	Reactome Gene Sets	R-DRE-69002	DNA Replication Pre-Initiation	-5.0398	-2.92502	15/60	30647,30648,30665,30666,192323,192338,334315,337598,406479,406695,406715,436816,492768,553396,553405	psme2,psme1,psmb9a,psmb8a,mcm3,mcm2,orc3,mcm4,orc5,cdc45,cdk2,psmb10,cdc7,mcm10,pole
5_Member	Reactome Gene Sets	R-DRE-69242	S Phase	-4.12175	-2.13191	19/104	30647,30648,30665,30666,57925,192323,192338,327060,334315,337598,406479,406715,436816,445395,553405,554146,572562,767734,100151416	psme2,psme1,psmb9a,psmb8a,cdc25b,mcm3,mcm2,wee1,orc3,mcm4,orc5,cdk2,psmb10,esco2,pole,gins2,gins4,ptk6b,cdkn1a
5_Member	Reactome Gene Sets	R-DRE-69306	DNA Replication	-4.06236	-2.09885	17/88	30647,30648,30665,30666,192323,192338,334315,337598,406479,406695,406715,436816,492768,553396,553405,554146,572562	psme2,psme1,psmb9a,psmb8a,mcm3,mcm2,orc3,mcm4,orc5,cdc45,cdk2,psmb10,cdc7,mcm10,pole,gins2,gins4
5_Member	Reactome Gene Sets	R-DRE-69481	G2/M Checkpoints	-3.47093	-1.70833	18/107	30647,30648,30665,30666,57925,80973,192323,192338,327060,334315,337598,406479,406695,406715,406778,436816,492768,553396	psme2,psme1,psmb9a,psmb8a,cdc25b,cdk1,mcm3,mcm2,wee1,orc3,mcm4,orc5,cdc45,cdk2,exo1,psmb10,cdc7,mcm10
5_Member	Reactome Gene Sets	R-DRE-68949	Orc1 removal from chromatin	-3.24818	-1.50138	11/51	30647,30648,30665,30666,192323,192338,334315,337598,406479,406715,436816	psme2,psme1,psmb9a,psmb8a,mcm3,mcm2,orc3,mcm4,orc5,cdk2,psmb10
5_Member	Reactome Gene Sets	R-DRE-68867	Assembly of the pre-replicative complex	-2.95289	-1.372	10/47	30647,30648,30665,30666,192323,192338,334315,337598,406479,436816	psme2,psme1,psmb9a,psmb8a,mcm3,mcm2,orc3,mcm4,orc5,psmb10
5_Member	Reactome Gene Sets	R-DRE-69239	Synthesis of DNA	-2.89072	-1.36886	14/82	30647,30648,30665,30666,192323,192338,334315,337598,406479,406715,436816,553405,554146,572562	psme2,psme1,psmb9a,psmb8a,mcm3,mcm2,orc3,mcm4,orc5,cdk2,psmb10,pole,gins2,gins4
5_Member	Reactome Gene Sets	R-DRE-69202	Cyclin E associated events during G1/S transition	-2.47744	-1.03935	10/54	30647,30648,30665,30666,57925,327060,406715,436816,767734,100151416	psme2,psme1,psmb9a,psmb8a,cdc25b,wee1,cdk2,psmb10,ptk6b,cdkn1a
5_Member	Reactome Gene Sets	R-DRE-69656	Cyclin A:Cdk2-associated events at S phase entry	-2.41725	-1.00862	10/55	30647,30648,30665,30666,57925,327060,406715,436816,767734,100151416	psme2,psme1,psmb9a,psmb8a,cdc25b,wee1,cdk2,psmb10,ptk6b,cdkn1a
5_Member	Reactome Gene Sets	R-DRE-69052	Switching of origins to a post-replicative state	-2.20346	-0.854601	11/68	30647,30648,30665,30666,192323,192338,334315,337598,406479,406715,436816	psme2,psme1,psmb9a,psmb8a,mcm3,mcm2,orc3,mcm4,orc5,cdk2,psmb10
5_Member	Reactome Gene Sets	R-DRE-450408	AUF1 (hnRNP D0) binds and destabilizes mRNA	-2.15616	-0.819106	8/42	30647,30648,30665,30666,30671,368243,436816,100126123	psme2,psme1,psmb9a,psmb8a,hsp70.3,hspb1,psmb10,hsp70.1
5_Member	Reactome Gene Sets	R-DRE-5668541	TNFR2 non-canonical NF-kB pathway	-2.14048	-0.81372	10/60	30647,30648,30665,30666,436816,571217,100037357,100270764,100331628,100333821	psme2,psme1,psmb9a,psmb8a,psmb10,tnfrsf18,tnfrsf1b,cd40,tnfsf11,tnfrsf11a
6_Summary	Reactome Gene Sets	R-DRE-109582	Hemostasis	-4.38543	-2.30541	40/300	30481,30627,57934,195818,323197,324215,325449,326825,334613,335573,336933,386787,393607,402962,405809,405810,406276,447839,550458,558477,567537,570867,767754,795591,795785,100001725,100002946,100003922,100004382,100101464,100149618,100319064,100320028,100322133,100331333,100331505,100333265,100536594,100537161,100884146	gata1a,kif23,actb1,kif11,racgap1,igf2b,kif20a,gna13a,fn1b,ptpn6,rhogb,itga5,apbb1ip,lhfpl2a,lgals3bp.1,ehd1a,s100a10b,ehd1b,tubb6,f2r,cxcl20,srgn,cenpe,si:ch211-114n24.6,cxcl18b,emilin2a,cxcl8a,p2ry1,qsox1,fcer1g,p2ry12,si:ch211-264f5.6,plat,mertka,itga4,si:cabz01074946.1,LOC100333265,cxcl8b.1,clec3bb,selplg
6_Member	Reactome Gene Sets	R-DRE-109582	Hemostasis	-4.38543	-2.30541	40/300	30481,30627,57934,195818,323197,324215,325449,326825,334613,335573,336933,386787,393607,402962,405809,405810,406276,447839,550458,558477,567537,570867,767754,795591,795785,100001725,100002946,100003922,100004382,100101464,100149618,100319064,100320028,100322133,100331333,100331505,100333265,100536594,100537161,100884146	gata1a,kif23,actb1,kif11,racgap1,igf2b,kif20a,gna13a,fn1b,ptpn6,rhogb,itga5,apbb1ip,lhfpl2a,lgals3bp.1,ehd1a,s100a10b,ehd1b,tubb6,f2r,cxcl20,srgn,cenpe,si:ch211-114n24.6,cxcl18b,emilin2a,cxcl8a,p2ry1,qsox1,fcer1g,p2ry12,si:ch211-264f5.6,plat,mertka,itga4,si:cabz01074946.1,LOC100333265,cxcl8b.1,clec3bb,selplg
6_Member	Reactome Gene Sets	R-DRE-114608	Platelet degranulation	-3.01278	-1.372	13/71	57934,324215,334613,402962,405809,567537,570867,795785,100001725,100002946,100004382,100536594,100537161	actb1,igf2b,fn1b,lhfpl2a,lgals3bp.1,cxcl20,srgn,cxcl18b,emilin2a,cxcl8a,qsox1,cxcl8b.1,clec3bb
6_Member	Reactome Gene Sets	R-DRE-76002	Platelet activation, signaling and aggregation	-2.92735	-1.372	21/148	57934,324215,326825,334613,336933,393607,402962,405809,558477,567537,570867,795785,100001725,100002946,100003922,100004382,100101464,100149618,100333265,100536594,100537161	actb1,igf2b,gna13a,fn1b,rhogb,apbb1ip,lhfpl2a,lgals3bp.1,f2r,cxcl20,srgn,cxcl18b,emilin2a,cxcl8a,p2ry1,qsox1,fcer1g,p2ry12,LOC100333265,cxcl8b.1,clec3bb
6_Member	Reactome Gene Sets	R-DRE-76005	Response to elevated platelet cytosolic Ca2+	-2.8964	-1.36886	13/73	57934,324215,334613,402962,405809,567537,570867,795785,100001725,100002946,100004382,100536594,100537161	actb1,igf2b,fn1b,lhfpl2a,lgals3bp.1,cxcl20,srgn,cxcl18b,emilin2a,cxcl8a,qsox1,cxcl8b.1,clec3bb
7_Summary	Reactome Gene Sets	R-DRE-140534	Caspase activation via Death Receptors in the presence of ligand	-3.8227	-1.97116	5/9	58130,373114,562317,768248,100192215	tradd,cflara,fadd,fas,casp20
7_Member	Reactome Gene Sets	R-DRE-140534	Caspase activation via Death Receptors in the presence of ligand	-3.8227	-1.97116	5/9	58130,373114,562317,768248,100192215	tradd,cflara,fadd,fas,casp20
7_Member	Reactome Gene Sets	R-DRE-3371378	Regulation by c-FLIP	-3.8227	-1.97116	5/9	58130,373114,562317,768248,100192215	tradd,cflara,fadd,fas,casp20
7_Member	Reactome Gene Sets	R-DRE-5218900	CASP8 activity is inhibited	-3.8227	-1.97116	5/9	58130,373114,562317,768248,100192215	tradd,cflara,fadd,fas,casp20
7_Member	Reactome Gene Sets	R-DRE-69416	Dimerization of procaspase-8	-3.8227	-1.97116	5/9	58130,373114,562317,768248,100192215	tradd,cflara,fadd,fas,casp20
7_Member	Reactome Gene Sets	R-DRE-5357769	Caspase activation via extrinsic apoptotic signalling pathway	-3.54696	-1.76797	5/10	58130,373114,562317,768248,100192215	tradd,cflara,fadd,fas,casp20
7_Member	Reactome Gene Sets	R-DRE-5213460	RIPK1-mediated regulated necrosis	-2.91437	-1.372	5/13	58130,373114,562317,768248,100192215	tradd,cflara,fadd,fas,casp20
7_Member	Reactome Gene Sets	R-DRE-5218859	Regulated Necrosis	-2.91437	-1.372	5/13	58130,373114,562317,768248,100192215	tradd,cflara,fadd,fas,casp20
7_Member	Reactome Gene Sets	R-DRE-5675482	Regulation of necroptotic cell death	-2.91437	-1.372	5/13	58130,373114,562317,768248,100192215	tradd,cflara,fadd,fas,casp20
7_Member	Reactome Gene Sets	R-DRE-75157	FasL/ CD95L signaling	-2.91274	-1.372	3/4	562317,768248,100192215	fadd,fas,casp20
7_Member	Reactome Gene Sets	R-DRE-75158	TRAIL signaling	-2.2593	-0.897847	3/6	373114,562317,100192215	cflara,fadd,casp20
8_Summary	Reactome Gene Sets	R-DRE-373076	Class A/1 (Rhodopsin-like receptors)	-3.64174	-1.80951	27/189	30211,322473,334724,402857,553366,556770,558477,567537,567820,568153,793458,794891,795679,795785,798390,100000959,100002627,100002946,100003922,100149618,100150474,100320280,100329613,100329657,100331911,100333265,100536594,554221,556502,30314,568032,724007,768164,792554,100001532	pyya,lpar5a,anxa1a,s1pr4,ccr9a,gpr183a,f2r,cxcl20,galr1a,fpr1,pyyb,ccl19a.1,si:dkey-42l23.2,cxcl18b,s1pr3a,c5ar1,ptafr,cxcl8a,p2ry1,p2ry12,si:dkey-42l23.4,tac3a,hcar1-4,ltb4r,ccl34b.8,LOC100333265,cxcl8b.1,pthlha,adma,apoeb,rbp2a,stra6,rgs18,si:ch211-117l17.5,plcb3
8_Member	Reactome Gene Sets	R-DRE-373076	Class A/1 (Rhodopsin-like receptors)	-3.64174	-1.80951	27/189	30211,322473,334724,402857,553366,556770,558477,567537,567820,568153,793458,794891,795679,795785,798390,100000959,100002627,100002946,100003922,100149618,100150474,100320280,100329613,100329657,100331911,100333265,100536594	pyya,lpar5a,anxa1a,s1pr4,ccr9a,gpr183a,f2r,cxcl20,galr1a,fpr1,pyyb,ccl19a.1,si:dkey-42l23.2,cxcl18b,s1pr3a,c5ar1,ptafr,cxcl8a,p2ry1,p2ry12,si:dkey-42l23.4,tac3a,hcar1-4,ltb4r,ccl34b.8,LOC100333265,cxcl8b.1
8_Member	Reactome Gene Sets	R-DRE-500792	GPCR ligand binding	-2.98642	-1.372	29/229	30211,322473,334724,402857,553366,554221,556502,556770,558477,567537,567820,568153,793458,794891,795679,795785,798390,100000959,100002627,100002946,100003922,100149618,100150474,100320280,100329613,100329657,100331911,100333265,100536594	pyya,lpar5a,anxa1a,s1pr4,ccr9a,pthlha,adma,gpr183a,f2r,cxcl20,galr1a,fpr1,pyyb,ccl19a.1,si:dkey-42l23.2,cxcl18b,s1pr3a,c5ar1,ptafr,cxcl8a,p2ry1,p2ry12,si:dkey-42l23.4,tac3a,hcar1-4,ltb4r,ccl34b.8,LOC100333265,cxcl8b.1
8_Member	Reactome Gene Sets	R-DRE-375276	Peptide ligand-binding receptors	-2.97306	-1.372	17/108	30211,334724,553366,558477,567537,567820,568153,793458,794891,795785,100000959,100002946,100150474,100320280,100331911,100333265,100536594	pyya,anxa1a,ccr9a,f2r,cxcl20,galr1a,fpr1,pyyb,ccl19a.1,cxcl18b,c5ar1,cxcl8a,si:dkey-42l23.4,tac3a,ccl34b.8,LOC100333265,cxcl8b.1
8_Member	Reactome Gene Sets	R-DRE-418594	G alpha (i) signalling events	-2.73823	-1.24324	27/216	30211,30314,322473,334724,402857,553366,556770,567537,567820,568032,568153,724007,768164,792554,793458,794891,795679,795785,798390,100000959,100001532,100002946,100149618,100150474,100329613,100331911,100536594	pyya,apoeb,lpar5a,anxa1a,s1pr4,ccr9a,gpr183a,cxcl20,galr1a,rbp2a,fpr1,stra6,rgs18,si:ch211-117l17.5,pyyb,ccl19a.1,si:dkey-42l23.2,cxcl18b,s1pr3a,c5ar1,plcb3,cxcl8a,p2ry12,si:dkey-42l23.4,hcar1-4,ccl34b.8,cxcl8b.1
8_Member	Reactome Gene Sets	R-DRE-380108	Chemokine receptors bind chemokines	-2.36625	-0.964685	7/31	553366,567537,794891,795785,100002946,100331911,100536594	ccr9a,cxcl20,ccl19a.1,cxcl18b,cxcl8a,ccl34b.8,cxcl8b.1
9_Summary	Reactome Gene Sets	R-DRE-451927	Interleukin-2 family signaling	-3.60837	-1.79462	7/20	30767,335573,557258,561370,564517,100134976,100192216,565104,100134971	stat3,ptpn6,ptk2ba,jak3,gab2,il21r.1,il15ra,lifrb,il12rb2
9_Member	Reactome Gene Sets	R-DRE-451927	Interleukin-2 family signaling	-3.60837	-1.79462	7/20	30767,335573,557258,561370,564517,100134976,100192216	stat3,ptpn6,ptk2ba,jak3,gab2,il21r.1,il15ra
9_Member	Reactome Gene Sets	R-DRE-6785807	Interleukin-4 and Interleukin-13 signaling	-3.54696	-1.76797	5/10	30767,561370,565104,100134971,100134976	stat3,jak3,lifrb,il12rb2,il21r.1
9_Member	Reactome Gene Sets	R-DRE-912526	Interleukin receptor SHC signaling	-2.15573	-0.819106	4/12	335573,561370,564517,100134976	ptpn6,jak3,gab2,il21r.1
9_Member	Reactome Gene Sets	R-DRE-9020958	Interleukin-21 signaling	-2.03889	-0.731953	3/7	30767,561370,100134976	stat3,jak3,il21r.1
10_Summary	Reactome Gene Sets	R-DRE-2514853	Condensation of Prometaphase Chromosomes	-3.1856	-1.46876	4/7	192332,321452,492707,570062	smc4,smc2,ncapg,ncaph
10_Member	Reactome Gene Sets	R-DRE-2514853	Condensation of Prometaphase Chromosomes	-3.1856	-1.46876	4/7	192332,321452,492707,570062	smc4,smc2,ncapg,ncaph
11_Summary	Reactome Gene Sets	R-DRE-909733	Interferon alpha/beta signaling	-3.1856	-1.46876	4/7	335573,403013,406596,571368,337663,564854,795096,100001302	ptpn6,irf9,socs3b,ifngr1,mxe,irf3,ifit16,uba7
11_Member	Reactome Gene Sets	R-DRE-909733	Interferon alpha/beta signaling	-3.1856	-1.46876	4/7	335573,403013,406596,571368	ptpn6,irf9,socs3b,ifngr1
11_Member	Reactome Gene Sets	R-DRE-913531	Interferon Signaling	-2.09305	-0.774151	8/43	335573,337663,403013,406596,564854,571368,795096,100001302	ptpn6,mxe,irf9,socs3b,irf3,ifngr1,ifit16,uba7
12_Summary	Reactome Gene Sets	R-DRE-8957275	Post-translational protein phosphorylation	-2.9166	-1.372	12/64	30314,317638,334613,403033,403079,406549,406673,494155,558619,100004382,100885851,101887155,324215	apoeb,igfbp1a,fn1b,ccn1,igfbp3,ckap4,p4hb,serpinb1l1,si:dkey-42i9.6,qsox1,il6,pnpla2,igf2b
12_Member	Reactome Gene Sets	R-DRE-8957275	Post-translational protein phosphorylation	-2.9166	-1.372	12/64	30314,317638,334613,403033,403079,406549,406673,494155,558619,100004382,100885851,101887155	apoeb,igfbp1a,fn1b,ccn1,igfbp3,ckap4,p4hb,serpinb1l1,si:dkey-42i9.6,qsox1,il6,pnpla2
12_Member	Reactome Gene Sets	R-DRE-381426	Regulation of Insulin-like Growth Factor (IGF) transport and uptake by Insulin-like Growth Factor Binding Proteins (IGFBPs)	-2.84011	-1.32739	13/74	30314,317638,324215,334613,403033,403079,406549,406673,494155,558619,100004382,100885851,101887155	apoeb,igfbp1a,igf2b,fn1b,ccn1,igfbp3,ckap4,p4hb,serpinb1l1,si:dkey-42i9.6,qsox1,il6,pnpla2
13_Summary	Reactome Gene Sets	R-DRE-176417	Phosphorylation of Emi1	-2.91274	-1.372	3/4	80973,406353,445392	cdk1,cdc20,fbxo5
13_Member	Reactome Gene Sets	R-DRE-176417	Phosphorylation of Emi1	-2.91274	-1.372	3/4	80973,406353,445392	cdk1,cdc20,fbxo5
14_Summary	Reactome Gene Sets	R-DRE-1236973	Cross-presentation of particulate exogenous antigens (phagosomes)	-2.91274	-1.372	3/4	393551,403014,562473,406673,541344,406276,449788	cyba,ncf4,ncf2,p4hb,prdx1,s100a10b,s100a10a
14_Member	Reactome Gene Sets	R-DRE-1236973	Cross-presentation of particulate exogenous antigens (phagosomes)	-2.91274	-1.372	3/4	393551,403014,562473	cyba,ncf4,ncf2
14_Member	Reactome Gene Sets	R-DRE-3299685	Detoxification of Reactive Oxygen Species	-2.45883	-1.0283	5/16	393551,403014,406673,541344,562473	cyba,ncf4,p4hb,prdx1,ncf2
14_Member	Reactome Gene Sets	R-DRE-5668599	RHO GTPases Activate NADPH Oxidases	-2.33251	-0.944734	5/17	393551,403014,406276,449788,562473	cyba,ncf4,s100a10b,s100a10a,ncf2
15_Summary	Reactome Gene Sets	R-DRE-1474244	Extracellular matrix organization	-2.81607	-1.31231	19/131	30449,334613,386787,406673,541475,554157,556077,556380,562496,565082,794872,100005593,100126122,100319064,100331333,100333601,100334824,100499533,100536533	serpinh1b,fn1b,itga5,p4hb,itga11a,ctss2.1,plod3,ddr2a,col2a1a,htra1b,pcolceb,adam8b,zgc:173915,si:ch211-264f5.6,itga4,mmp25b,icam3,itgb6,itga2.2
15_Member	Reactome Gene Sets	R-DRE-1474244	Extracellular matrix organization	-2.81607	-1.31231	19/131	30449,334613,386787,406673,541475,554157,556077,556380,562496,565082,794872,100005593,100126122,100319064,100331333,100333601,100334824,100499533,100536533	serpinh1b,fn1b,itga5,p4hb,itga11a,ctss2.1,plod3,ddr2a,col2a1a,htra1b,pcolceb,adam8b,zgc:173915,si:ch211-264f5.6,itga4,mmp25b,icam3,itgb6,itga2.2
15_Member	Reactome Gene Sets	R-DRE-216083	Integrin cell surface interactions	-2.67157	-1.18518	8/35	334613,386787,541475,562496,100331333,100334824,100499533,100536533	fn1b,itga5,itga11a,col2a1a,itga4,icam3,itgb6,itga2.2
15_Member	Reactome Gene Sets	R-DRE-1566977	Fibronectin matrix formation	-2.2593	-0.897847	3/6	334613,386787,100319064	fn1b,itga5,si:ch211-264f5.6
16_Summary	Reactome Gene Sets	R-DRE-8849474	PTK6 Activates STAT3	-2.53761	-1.08401	3/5	30767,406596,767734,563348,797938	stat3,socs3b,ptk6b,gpnmb,hbegfa
16_Member	Reactome Gene Sets	R-DRE-8849474	PTK6 Activates STAT3	-2.53761	-1.08401	3/5	30767,406596,767734	stat3,socs3b,ptk6b
16_Member	Reactome Gene Sets	R-DRE-8857538	PTK6 promotes HIF1A stabilization	-2.53761	-1.08401	3/5	563348,767734,797938	gpnmb,ptk6b,hbegfa
17_Summary	Reactome Gene Sets	R-DRE-197264	Nicotinamide salvaging	-2.48004	-1.03935	4/10	393330,559020,559148,791754,447879	zgc:64002,ptgs2b,ptgis,parp14rs1,nmrk2
17_Member	Reactome Gene Sets	R-DRE-197264	Nicotinamide salvaging	-2.48004	-1.03935	4/10	393330,559020,559148,791754	zgc:64002,ptgs2b,ptgis,parp14rs1
17_Member	Reactome Gene Sets	R-DRE-196807	Nicotinate metabolism	-2.33251	-0.944734	5/17	393330,447879,559020,559148,791754	zgc:64002,nmrk2,ptgs2b,ptgis,parp14rs1
18_Summary	Reactome Gene Sets	R-DRE-983189	Kinesins	-2.45135	-1.02825	7/30	30627,195818,323197,325449,550458,767754,795591	kif23,kif11,racgap1,kif20a,tubb6,cenpe,si:ch211-114n24.6
18_Member	Reactome Gene Sets	R-DRE-983189	Kinesins	-2.45135	-1.02825	7/30	30627,195818,323197,325449,550458,767754,795591	kif23,kif11,racgap1,kif20a,tubb6,cenpe,si:ch211-114n24.6
19_Summary	Reactome Gene Sets	R-DRE-879415	Advanced glycosylation endproduct receptor signaling	-2.2593	-0.897847	3/6	323919,406276,449788	alcamb,s100a10b,s100a10a
19_Member	Reactome Gene Sets	R-DRE-879415	Advanced glycosylation endproduct receptor signaling	-2.2593	-0.897847	3/6	323919,406276,449788	alcamb,s100a10b,s100a10a
20_Summary	Reactome Gene Sets	R-DRE-15869	Metabolism of nucleotides	-2.13845	-0.81372	9/51	81540,393143,402979,436652,436919,445151,550332,557708,561810	tyms,umps,cdab,entpd8,ada,entpd1,dctd,ak9,dnph1
20_Member	Reactome Gene Sets	R-DRE-15869	Metabolism of nucleotides	-2.13845	-0.81372	9/51	81540,393143,402979,436652,436919,445151,550332,557708,561810	tyms,umps,cdab,entpd8,ada,entpd1,dctd,ak9,dnph1

## Sheet: 24hpi_down_GO
GroupID	Category	Term	Description	LogP	Log(q-value)	InTerm_InList	Genes	Symbols
1_Summary	GO Biological Processes	GO:0055114	oxidation-reduction process	-4.40555	-0.436642	16/743	324188,387527,393108,394103,404618,404730,492804,494102,550259,554036,562402,568740,568839,570457,767661,100034406	cyp26b1,cyp4t8,cyp2p6,sardh,adhfe1,mao,phyhd1,dhcr24,pfklb,cyp26c1,phka1b,slc25a18,loxl3a,aox6,blvra,cyp2p7
1_Member	GO Biological Processes	GO:0055114	oxidation-reduction process	-4.40555	-0.436642	16/743	324188,387527,393108,394103,404618,404730,492804,494102,550259,554036,562402,568740,568839,570457,767661,100034406	cyp26b1,cyp4t8,cyp2p6,sardh,adhfe1,mao,phyhd1,dhcr24,pfklb,cyp26c1,phka1b,slc25a18,loxl3a,aox6,blvra,cyp2p7
2_Summary	GO Biological Processes	GO:0048936	peripheral nervous system neuron axonogenesis	-3.89311	-0.360367	3/15	30301,100148329,100149863	her4.5,her4.2,her4.1
2_Member	GO Biological Processes	GO:0048936	peripheral nervous system neuron axonogenesis	-3.89311	-0.360367	3/15	30301,100148329,100149863	her4.5,her4.2,her4.1
2_Member	GO Biological Processes	GO:0048934	peripheral nervous system neuron differentiation	-3.44009	-0.254754	3/21	30301,100148329,100149863	her4.5,her4.2,her4.1
2_Member	GO Biological Processes	GO:0048935	peripheral nervous system neuron development	-3.44009	-0.254754	3/21	30301,100148329,100149863	her4.5,her4.2,her4.1
3_Summary	GO Biological Processes	GO:0006575	cellular modified amino acid metabolic process	-3.85215	-0.360367	6/117	30095,394103,678541,791205,794752,796865	ckma,sardh,gstk4,crym,ckmb,gamt
3_Member	GO Biological Processes	GO:0006575	cellular modified amino acid metabolic process	-3.85215	-0.360367	6/117	30095,394103,678541,791205,794752,796865	ckma,sardh,gstk4,crym,ckmb,gamt
3_Member	GO Biological Processes	GO:0042398	cellular modified amino acid biosynthetic process	-3.01824	-0.00357953	3/29	30095,794752,796865	ckma,ckmb,gamt
4_Summary	GO Biological Processes	GO:0002286	T cell activation involved in immune response	-3.72289	-0.356046	3/17	30645,58113,568839,58032,403307,569773,393541,393684,393758,573010,100331841,101886726	cd74b,cd74a,loxl3a,edn1,rtn4rl2a,zbtb16b,tsc22d3,calb2b,pde6ha,scgn,gpr17,gpc5b
4_Member	GO Biological Processes	GO:0002286	T cell activation involved in immune response	-3.72289	-0.356046	3/17	30645,58113,568839	cd74b,cd74a,loxl3a
4_Member	GO Biological Processes	GO:0002285	lymphocyte activation involved in immune response	-3.37856	-0.254754	3/22	30645,58113,568839	cd74b,cd74a,loxl3a
4_Member	GO Biological Processes	GO:0048884	neuromast development	-2.91761	0	4/69	30645,58032,58113,403307	cd74b,edn1,cd74a,rtn4rl2a
4_Member	GO Biological Processes	GO:0002366	leukocyte activation involved in immune response	-2.77787	0	3/35	30645,58113,568839	cd74b,cd74a,loxl3a
4_Member	GO Biological Processes	GO:0002263	cell activation involved in immune response	-2.74221	0	3/36	30645,58113,568839	cd74b,cd74a,loxl3a
4_Member	GO Biological Processes	GO:0001819	positive regulation of cytokine production	-2.49087	0	3/44	30645,58113,569773	cd74b,cd74a,zbtb16b
4_Member	GO Biological Processes	GO:0002697	regulation of immune effector process	-2.49087	0	3/44	30645,58113,568839	cd74b,cd74a,loxl3a
4_Member	GO Biological Processes	GO:0048882	lateral line development	-2.29984	0	4/102	30645,58032,58113,403307	cd74b,edn1,cd74a,rtn4rl2a
4_Member	GO Biological Processes	GO:0048925	lateral line system development	-2.09154	0	4/117	30645,58032,58113,403307	cd74b,edn1,cd74a,rtn4rl2a
4_Member	GO Biological Processes	GO:0010647	positive regulation of cell communication	-2.03373	0	9/526	30645,58113,393541,393684,393758,568839,573010,100331841,101886726	cd74b,cd74a,tsc22d3,calb2b,pde6ha,loxl3a,scgn,gpr17,gpc5b
4_Member	GO Biological Processes	GO:0023056	positive regulation of signaling	-2.02866	0	9/527	30645,58113,393541,393684,393758,568839,573010,100331841,101886726	cd74b,cd74a,tsc22d3,calb2b,pde6ha,loxl3a,scgn,gpr17,gpc5b
5_Summary	GO Biological Processes	GO:0006865	amino acid transport	-3.0659	-0.00357953	4/63	436640,559395,568740,724009,449947,555631,503756	slc25a48,slc7a10b,slc25a18,slc25a47a,slc16a12b,si:ch73-196l6.5,gpm6bb
5_Member	GO Biological Processes	GO:0006865	amino acid transport	-3.0659	-0.00357953	4/63	436640,559395,568740,724009	slc25a48,slc7a10b,slc25a18,slc25a47a
5_Member	GO Biological Processes	GO:0046942	carboxylic acid transport	-2.53471	0	5/144	436640,449947,559395,568740,724009	slc25a48,slc16a12b,slc7a10b,slc25a18,slc25a47a
5_Member	GO Biological Processes	GO:0015849	organic acid transport	-2.50895	0	5/146	436640,449947,559395,568740,724009	slc25a48,slc16a12b,slc7a10b,slc25a18,slc25a47a
5_Member	GO Biological Processes	GO:0015711	organic anion transport	-2.47216	0	6/215	436640,449947,555631,559395,568740,724009	slc25a48,slc16a12b,si:ch73-196l6.5,slc7a10b,slc25a18,slc25a47a
5_Member	GO Biological Processes	GO:0015696	ammonium transport	-2.28544	0	3/52	436640,503756,724009	slc25a48,gpm6bb,slc25a47a
6_Summary	GO Biological Processes	GO:0007417	central nervous system development	-2.64814	0	12/684	30670,64264,324188,352940,393541,554036,559593,568839,573010,654829,724016,100329702,58032	thraa,plp1a,cyp26b1,fgfr2,tsc22d3,cyp26c1,acanb,loxl3a,scgn,lgi1b,npas4a,ulk2,edn1
6_Member	GO Biological Processes	GO:0007417	central nervous system development	-2.64814	0	12/684	30670,64264,324188,352940,393541,554036,559593,568839,573010,654829,724016,100329702	thraa,plp1a,cyp26b1,fgfr2,tsc22d3,cyp26c1,acanb,loxl3a,scgn,lgi1b,npas4a,ulk2
6_Member	GO Biological Processes	GO:0060322	head development	-2.5636	0	10/520	30670,58032,324188,352940,393541,554036,573010,654829,724016,100329702	thraa,edn1,cyp26b1,fgfr2,tsc22d3,cyp26c1,scgn,lgi1b,npas4a,ulk2
6_Member	GO Biological Processes	GO:0007420	brain development	-2.20363	0	9/494	30670,324188,352940,393541,554036,573010,654829,724016,100329702	thraa,cyp26b1,fgfr2,tsc22d3,cyp26c1,scgn,lgi1b,npas4a,ulk2
7_Summary	GO Biological Processes	GO:0048167	regulation of synaptic plasticity	-2.54871	0	3/42	393684,573010,724016,58032,114410,494489,100331841	calb2b,scgn,npas4a,edn1,casq2,atp2a1l,gpr17
7_Member	GO Biological Processes	GO:0048167	regulation of synaptic plasticity	-2.54871	0	3/42	393684,573010,724016	calb2b,scgn,npas4a
7_Member	GO Biological Processes	GO:0006874	cellular calcium ion homeostasis	-2.54299	0	6/208	58032,114410,393684,494489,573010,100331841	edn1,casq2,calb2b,atp2a1l,scgn,gpr17
7_Member	GO Biological Processes	GO:0055074	calcium ion homeostasis	-2.45246	0	6/217	58032,114410,393684,494489,573010,100331841	edn1,casq2,calb2b,atp2a1l,scgn,gpr17
7_Member	GO Biological Processes	GO:0072503	cellular divalent inorganic cation homeostasis	-2.39466	0	6/223	58032,114410,393684,494489,573010,100331841	edn1,casq2,calb2b,atp2a1l,scgn,gpr17
7_Member	GO Biological Processes	GO:0072507	divalent inorganic cation homeostasis	-2.27591	0	6/236	58032,114410,393684,494489,573010,100331841	edn1,casq2,calb2b,atp2a1l,scgn,gpr17
8_Summary	GO Biological Processes	GO:0006082	organic acid metabolic process	-2.51865	0	11/617	324188,393108,394103,550259,554036,559721,563642,566165,796865,799099,100034406	cyp26b1,cyp2p6,sardh,pfklb,cyp26c1,chst3a,sdsl,glulc,gamt,lpin1,cyp2p7
8_Member	GO Biological Processes	GO:0006082	organic acid metabolic process	-2.51865	0	11/617	324188,393108,394103,550259,554036,559721,563642,566165,796865,799099,100034406	cyp26b1,cyp2p6,sardh,pfklb,cyp26c1,chst3a,sdsl,glulc,gamt,lpin1,cyp2p7
8_Member	GO Biological Processes	GO:1901607	alpha-amino acid biosynthetic process	-2.1955	0	3/56	563642,566165,796865	sdsl,glulc,gamt
8_Member	GO Biological Processes	GO:0008652	cellular amino acid biosynthetic process	-2.11246	0	3/60	563642,566165,796865	sdsl,glulc,gamt
9_Summary	GO Biological Processes	GO:0071310	cellular response to organic substance	-2.38621	0	12/737	30645,30670,58113,83908,352940,393541,446167,503728,563679,794738,799099,100535513	cd74b,thraa,cd74a,ucp1,fgfr2,tsc22d3,grb10a,scube2,zgc:136908,si:ch73-335l21.1,lpin1,crfb15
9_Member	GO Biological Processes	GO:0071310	cellular response to organic substance	-2.38621	0	12/737	30645,30670,58113,83908,352940,393541,446167,503728,563679,794738,799099,100535513	cd74b,thraa,cd74a,ucp1,fgfr2,tsc22d3,grb10a,scube2,zgc:136908,si:ch73-335l21.1,lpin1,crfb15
9_Member	GO Biological Processes	GO:0032869	cellular response to insulin stimulus	-2.11246	0	3/60	446167,794738,799099	grb10a,si:ch73-335l21.1,lpin1
9_Member	GO Biological Processes	GO:0032868	response to insulin	-2.017	0	3/65	446167,794738,799099	grb10a,si:ch73-335l21.1,lpin1

## Sheet: 24hpi_down_KEGG
GroupID	Category	Term	Description	LogP	Log(q-value)	InTerm_InList	Genes	Symbols
1_Summary	KEGG Pathway	dre00260	Glycine, serine and threonine metabolism	-3.58996	-1.198	4/46	3.94103e+23	sardh,mao,sdsl,gamt
1_Member	KEGG Pathway	dre00260	Glycine, serine and threonine metabolism	-3.58996	-1.198	4/46	3.94103e+23	sardh,mao,sdsl,gamt
1_Member	KEGG Pathway	ko00260	Glycine, serine and threonine metabolism	-3.58996	-1.198	4/46	3.94103e+23	sardh,mao,sdsl,gamt
2_Summary	KEGG Pathway	dre00830	Retinol metabolism	-2.60965	-0.519	3/40	3.24189e+17	cyp26b1,cyp26c1,aox6
2_Member	KEGG Pathway	dre00830	Retinol metabolism	-2.60965	-0.519	3/40	3.24189e+17	cyp26b1,cyp26c1,aox6
2_Member	KEGG Pathway	ko00830	Retinol metabolism	-2.60965	-0.519	3/40	3.24189e+17	cyp26b1,cyp26c1,aox6
3_Summary	KEGG Pathway	dre00330	Arginine and proline metabolism	-2.13262	-0.218	3/59	3.00954e+16	ckma,mao,gamt
3_Member	KEGG Pathway	dre00330	Arginine and proline metabolism	-2.13262	-0.218	3/59	3.00954e+16	ckma,mao,gamt
3_Member	KEGG Pathway	ko00330	Arginine and proline metabolism	-2.13262	-0.218	3/59	3.00954e+16	ckma,mao,gamt

## Sheet: 24hpi_down_Reactome
GroupID	Category	Term	Description	LogP	Log(q-value)	InTerm_InList	Genes	Symbols
1_Summary	Reactome Gene Sets	R-DRE-211859	Biological oxidations	-4.27996	-1.09495	6/98	324188,338214,387527,404730,554036,678541	cyp26b1,sult2st1,cyp4t8,mao,cyp26c1,gstk4
1_Member	Reactome Gene Sets	R-DRE-211859	Biological oxidations	-4.27996	-1.09495	6/98	324188,338214,387527,404730,554036,678541	cyp26b1,sult2st1,cyp4t8,mao,cyp26c1,gstk4
1_Member	Reactome Gene Sets	R-DRE-211945	Phase I - Functionalization of compounds	-3.74467	-1.02784	4/42	324188,387527,404730,554036	cyp26b1,cyp4t8,mao,cyp26c1
1_Member	Reactome Gene Sets	R-DRE-211897	Cytochrome P450 - arranged by substrate type	-3.44009	-0.848194	3/21	324188,387527,554036	cyp26b1,cyp4t8,cyp26c1
2_Summary	Reactome Gene Sets	R-DRE-71288	Creatine metabolism	-3.98788	-1.09495	3/14	30095,794752,796865,394103,563642	ckma,ckmb,gamt,sardh,sdsl
2_Member	Reactome Gene Sets	R-DRE-71288	Creatine metabolism	-3.98788	-1.09495	3/14	30095,794752,796865	ckma,ckmb,gamt
2_Member	Reactome Gene Sets	R-DRE-71291	Metabolism of amino acids and derivatives	-2.43412	0	5/152	30095,394103,563642,794752,796865	ckma,sardh,sdsl,ckmb,gamt
