# Supplementary material for: Transcriptome Analyses Reveal IL6/Stat3 Signaling Involvement in Radial Glia Proliferation After Stab Wound Injury in the Adult Zebrafish Optic Tectum
Source: Front Cell Dev Biol. 2021 Apr 30;9:668408. doi: 10.3389/fcell.2021.668408 (PMC8119998; doi:10.3389/fcell.2021.668408)
Supplement: Supplementary file 5 [file Table_5.XLSX]

## Sheet: Sheet1
Gene name	Forward primer (5'→3')	Reverse primer (5'→3')
actb2	GTGCCCATCTACGAGGGTTA	TCTCAGCTGTGGTGGTGAAG
gfap	TCTGGGGGACATCTATCAGG	AGGGCAGTCTCGTCTTGAAGT
il6	TCAACTTCTCCAGCGTGATG	TCTTTCCCTCTTTTCCTCCTG
il11a	GACATGGTCTCCCACATCGG	ACCATCTCCCAGTGAAAGGC
il11b	ATTCGCTATCATCCCTGCCC	TGTGCCAAGGTACTGCTCAC
jak1	GTGGAGTTGTGCCGGTATGA	TCACGCCACAGGTTATTGCT
stat3	GGACTTCCCGGACAGTGAG	ATCGCTTGTGTTGCCAGAG
